# Supplementary material for: Potent Bioactive Compounds From Seaweed Waste to Combat Cancer Through Bioinformatics Investigation
Source: Front Nutr. 2022 Apr 22;9:889276. doi: 10.3389/fnut.2022.889276 (PMC9075044; doi:10.3389/fnut.2022.889276)
Supplement: Supplementary file 1 [file Data_Sheet_1.CSV]

Molecule	CMNPD ID	IUPAC Name	Species	Name	Canonical SMILES	Formula	MW	#Heavy atoms	#Aromatic heavy atoms	Fraction Csp3	#Rotatable bonds	#H-bond acceptors	#H-bond donors	MR	TPSA	iLOGP	XLOGP3	WLOGP	MLOGP	Silicos-IT Log P	Consensus Log P	ESOL Log S	ESOL Solubility (mg/ml)	ESOL Solubility (mol/l)	ESOL Class	Ali Log S	Ali Solubility (mg/ml)	Ali Solubility (mol/l)	Ali Class	Silicos-IT LogSw	Silicos-IT Solubility (mg/ml)	Silicos-IT Solubility (mol/l)	Silicos-IT class	GI absorption	BBB permeant	Pgp substrate	CYP1A2 inhibitor	CYP2C19 inhibitor	CYP2C9 inhibitor	CYP2D6 inhibitor	CYP3A4 inhibitor	log Kp (cm/s)	Lipinski #violations	Ghose #violations	Veber #violations	PAINS #alerts	Leadlikeness #violations	Egan #violations	Muegge #violations
Molecule 1	CMNPD427	(10E,14E)-12-hydroxy-16-(2-hydroxy-5-methoxy-3-methylphenyl)-2,6,10,14-tetramethylhexadeca-2,10,14-trien-5-one	Halidrys siliquosa	No Data	COc1cc(C/C=C(/CC(C=C(CCCC(C(=O)CC=C(C)C)C)C)O)\C)c(c(c1)C)O	C28H42O4	442.63	32	6	0.54	13	4	2	136.16	66.76	4.29	7.2	6.63	4.26	7.65	6.01	-6.4	1.76E-04	3.97E-07	Poorly soluble	-8.42	1.67E-06	3.76E-09	Poorly soluble	-6.33	2.09E-04	4.73E-07	Poorly soluble	High	No	No	No	No	No	No	Yes	-3.89	1	3	1	0	3	1	1
Molecule 2	CMNPD428	(2E,6E)-1-(2-hydroxy-5-methoxy-3-methylphenyl)-3,7,11,15-tetramethylhexadeca-2,6,14-triene-5,12-dione	Halidrys siliquosa	No Data	COc1cc(C/C=C(/CC(=O)C=C(CCCC(C(=O)CC=C(C)C)C)C)\C)c(c(c1)C)O	C28H40O4	440.61	32	6	0.5	13	4	1	135.2	63.6	4.51	7.15	6.84	4.19	7.97	6.13	-6.36	1.94E-04	4.39E-07	Poorly soluble	-8.31	2.18E-06	4.94E-09	Poorly soluble	-6.8	6.95E-05	1.58E-07	Poorly soluble	Low	No	No	No	No	No	No	Yes	-3.91	1	3	1	0	3	1	1
Molecule 3	CMNPD429	(2E,6Z)-1-(2-hydroxy-5-methoxy-3-methylphenyl)-3,7,11,15-tetramethylhexadeca-2,6,14-triene-5,12-dione	Halidrys siliquosa	No Data	COc1cc(C/C=C(/CC(=O)C=C(CCCC(C(=O)CC=C(C)C)C)C)\C)c(c(c1)C)O	C28H40O4	440.61	32	6	0.5	13	4	1	135.2	63.6	4.51	7.15	6.84	4.19	7.97	6.13	-6.36	1.94E-04	4.39E-07	Poorly soluble	-8.31	2.18E-06	4.94E-09	Poorly soluble	-6.8	6.95E-05	1.58E-07	Poorly soluble	Low	No	No	No	No	No	No	Yes	-3.91	1	3	1	0	3	1	1
Molecule 4	CMNPD430	(5R,6R,10E,14E)-5-hydroxy-16-(2-hydroxy-5-methoxy-3-methylphenyl)-2,6,10,14-tetramethylhexadeca-2,10,14-triene-4,12-dione	Halidrys siliquosa	No Data	COc1cc(C/C=C(/CC(=O)C=C(CCC[C@H]([C@H](C(=O)C=C(C)C)O)C)C)\C)c(c(c1)C)O	C28H40O5	456.61	33	6	0.5	13	5	2	136.36	83.83	4.5	6.67	5.81	3.36	7.22	5.51	-6.15	3.24E-04	7.09E-07	Poorly soluble	-8.23	2.67E-06	5.85E-09	Poorly soluble	-5.86	6.38E-04	1.40E-06	Moderately soluble	High	No	No	No	No	Yes	No	Yes	-4.35	0	3	1	0	3	0	1
Molecule 5	CMNPD431	(2E,6E,11R,12R)-12-hydroxy-1-(2-hydroxy-5-methoxy-3-methylphenyl)-3,7,11,15-tetramethylhexadeca-2,6,14-trien-5-one	Halidrys siliquosa	No Data	COc1cc(C/C=C(/CC(=O)C=C(CCC[C@H]([C@@H](CC=C(C)C)O)C)C)\C)c(c(c1)C)O	C28H42O4	442.63	32	6	0.54	13	4	2	136.16	66.76	4.7	7.46	6.63	4.26	7.65	6.14	-6.56	1.21E-04	2.72E-07	Poorly soluble	-8.69	8.95E-07	2.02E-09	Poorly soluble	-6.33	2.09E-04	4.73E-07	Poorly soluble	High	No	No	No	No	No	No	Yes	-3.7	1	3	1	0	3	1	1
Molecule 6	CMNPD432	(2E,6Z,11R,12S)-12-hydroxy-1-(2-hydroxy-5-methoxy-3-methylphenyl)-3,7,11,15-tetramethylhexadeca-2,6,14-trien-5-one	Halidrys siliquosa	No Data	COc1cc(C/C=C(/CC(=O)C=C(CCC[C@H]([C@H](CC=C(C)C)O)C)C)\C)c(c(c1)C)O	C28H42O4	442.63	32	6	0.54	13	4	2	136.16	66.76	5.35	7.46	6.63	4.26	7.65	6.27	-6.56	1.21E-04	2.72E-07	Poorly soluble	-8.69	8.95E-07	2.02E-09	Poorly soluble	-6.33	2.09E-04	4.73E-07	Poorly soluble	High	No	No	No	No	No	No	Yes	-3.7	1	3	1	0	3	1	1
Molecule 7	CMNPD17804	(3E,9R)-9-hydroxy-1-(6-methoxy-2,8-dimethylchromen-2-yl)-4,8,12-trimethyltrideca-3,11-diene-2,10-dione	Halidrys siliquosa	No Data	COc1cc(C)c2c(c1)C=CC(O2)(C)CC(=O)C=C(CCCC([C@H](C(=O)C=C(C)C)O)C)C	C28H38O5	454.6	33	6	0.5	11	5	1	134.74	72.83	4.56	6.05	5.67	2.96	6.85	5.22	-5.88	6.01E-04	1.32E-06	Moderately soluble	-7.36	1.99E-05	4.38E-08	Poorly soluble	-6.03	4.26E-04	9.38E-07	Poorly soluble	High	No	Yes	No	No	No	Yes	Yes	-4.78	0	3	1	0	3	0	1
Molecule 8	CMNPD17805	(2E,6Z)-13-hydroxy-1-(2-hydroxy-5-methoxy-3-methylphenyl)-3,7,11,15-tetramethylhexadeca-2,6,14-triene-5,12-dione	Halidrys siliquosa	No Data	COc1cc(CC=C(CC(=O)C=C(CCCC(C(=O)C(C=C(C)C)O)C)C)C)c(c(c1)C)O	C28H40O5	456.61	33	6	0.5	13	5	2	136.36	83.83	4.12	6.6	5.81	3.36	7.22	5.42	-6.11	3.58E-04	7.84E-07	Poorly soluble	-8.16	3.16E-06	6.91E-09	Poorly soluble	-5.86	6.38E-04	1.40E-06	Moderately soluble	High	No	No	No	No	Yes	No	Yes	-4.4	0	3	1	0	3	0	1
Molecule 9	CMNPD17806	(2E,6E,13R)-13-hydroxy-1-(2-hydroxy-5-methoxy-3-methylphenyl)-3,7,11,15-tetramethylhexadeca-2,6,14-triene-5,12-dione	Halidrys siliquosa	No Data	COc1cc(CC=C(CC(=O)C=C(CCCC(C(=O)[C@@H](C=C(C)C)O)C)C)C)c(c(c1)C)O	C28H40O5	456.61	33	6	0.5	13	5	2	136.36	83.83	4.28	6.6	5.81	3.36	7.22	5.45	-6.11	3.58E-04	7.84E-07	Poorly soluble	-8.16	3.16E-06	6.91E-09	Poorly soluble	-5.86	6.38E-04	1.40E-06	Moderately soluble	High	No	No	No	No	Yes	No	Yes	-4.4	0	3	1	0	3	0	1
Molecule 10	CMNPD17807	(2E,6E,13S)-13-hydroxy-1-(2-hydroxy-5-methoxy-3-methylphenyl)-3,7,11,15-tetramethylhexadeca-2,6,14-triene-5,12-dione	Halidrys siliquosa	No Data	COc1cc(CC=C(CC(=O)C=C(CCCC(C(=O)[C@H](C=C(C)C)O)C)C)C)c(c(c1)C)O	C28H40O5	456.61	33	6	0.5	13	5	2	136.36	83.83	4.12	6.6	5.81	3.36	7.22	5.42	-6.11	3.58E-04	7.84E-07	Poorly soluble	-8.16	3.16E-06	6.91E-09	Poorly soluble	-5.86	6.38E-04	1.40E-06	Moderately soluble	High	No	No	No	No	Yes	No	Yes	-4.4	0	3	1	0	3	0	1
Molecule 11	CMNPD2619	(2R,3R,4S,5S)-2-(2,3-dihydroxypropoxy)-5-(dimethylarsorylmethyl)oxolane-3,4-diol	Saccharina japonica	No Data	OCC(CO[C@@H]1O[C@@H]([C@H]([C@H]1O)O)C[As](=O)(C)C)O	C10H21AsO7	328.19	18	0	1	6	7	4	62.38	116.45	0	-1.96	-1.56	-2.39	-1.9	-1.56	-0.24	1.87E+02	5.70E-01	Very soluble	0.04	3.58E+02	1.09E+00	Highly soluble	0.57	1.22E+03	3.72E+00	Soluble	High	No	Yes	No	No	No	No	No	-9.69	0	1	0	0	0	0	0
Molecule 12	CMNPD30988	[3-[[3-[5-(dimethylarsorylmethyl)-3,4-dihydroxyoxolan-2-yl]oxy-2-hydroxypropoxy]-hydroxyphosphoryl]oxy-2-hydroxypropyl] tetradecanoate	Saccharina japonica	assugpl 692	CCCCCCCCCCCCCC(=O)OCC(COP(=O)(OCC(COC1OC(C(C1O)O)C[As](=O)(C)C)O)O)O	C27H54AsO13P	692.61	42	0	0.96	26	13	5	157.38	208.32	0	3	3.19	-0.73	2.58	1.61	-4.31	3.41E-02	4.92E-05	Moderately soluble	-7.04	6.33E-05	9.14E-08	Poorly soluble	-3.74	1.27E-01	1.83E-04	Soluble	Low	No	No	No	No	No	No	No	-8.39	2	3	2	0	2	1	4
Molecule 13	CMNPD30989	[3-[[3-[5-(dimethylarsorylmethyl)-3,4-dihydroxyoxolan-2-yl]oxy-2-hydroxypropoxy]-hydroxyphosphoryl]oxy-2-hydroxypropyl] pentadecanoate	Saccharina japonica	assugpl 706	CCCCCCCCCCCCCCC(=O)OCC(COP(=O)(OCC(COC1OC(C(C1O)O)C[As](=O)(C)C)O)O)O	C28H56AsO13P	706.63	43	0	0.96	27	13	5	162.19	208.32	0	3.54	3.58	-0.53	3.01	1.92	-4.67	1.51E-02	2.14E-05	Moderately soluble	-7.6	1.78E-05	2.52E-08	Poorly soluble	-4.12	5.34E-02	7.55E-05	Moderately soluble	Low	No	No	No	No	No	No	No	-8.1	2	3	2	0	3	1	4
Molecule 14	CMNPD30990	[3-[[3-[5-(dimethylarsorylmethyl)-3,4-dihydroxyoxolan-2-yl]oxy-2-hydroxypropoxy]-hydroxyphosphoryl]oxy-2-hydroxypropyl] hexadecanoate	Saccharina japonica	assugpl 720	CCCCCCCCCCCCCCCC(=O)OCC(COP(=O)(OCC(COC1OC(C(C1O)O)C[As](=O)(C)C)O)O)O	C29H58AsO13P	720.66	44	0	0.97	28	13	5	167	208.32	0	4.08	3.97	-0.33	3.44	2.23	-5.03	6.72E-03	9.32E-06	Moderately soluble	-8.16	4.99E-06	6.92E-09	Poorly soluble	-4.51	2.25E-02	3.12E-05	Moderately soluble	Low	No	No	No	No	No	No	No	-7.8	2	3	2	0	3	1	4
Molecule 15	CMNPD30991	[3-[[3-[5-(dimethylarsorylmethyl)-3,4-dihydroxyoxolan-2-yl]oxy-2-hydroxypropoxy]-hydroxyphosphoryl]oxy-2-hydroxypropyl] heptadecanoate	Saccharina japonica	assugpl 734	CCCCCCCCCCCCCCCCC(=O)OCC(COP(=O)(OCC(COC1OC(C(C1O)O)C[As](=O)(C)C)O)O)O	C30H60AsO13P	734.68	45	0	0.97	29	13	5	171.81	208.32	0	4.63	4.36	-0.14	3.87	2.54	-5.4	2.94E-03	4.00E-06	Moderately soluble	-8.73	1.37E-06	1.86E-09	Poorly soluble	-4.89	9.49E-03	1.29E-05	Moderately soluble	Low	No	No	No	No	No	No	No	-7.49	2	3	2	0	3	1	4
Molecule 16	CMNPD30992	[3-[[3-[5-(dimethylarsorylmethyl)-3,4-dihydroxyoxolan-2-yl]oxy-2-hydroxypropoxy]-hydroxyphosphoryl]oxy-2-hydroxypropyl] (2E,4E,6E)-octadeca-2,4,6-trienoate	Saccharina japonica	assugpl 742	CCCCCCCCCCCC=CC=CC=CC(=O)OCC(COP(=O)(OCC(COC1OC(C(C1O)O)C[As](=O)(C)C)O)O)O	C31H56AsO13P	742.66	46	0	0.77	27	13	5	175.19	208.32	0	4.17	4.07	-0.21	3.76	2.36	-5.29	3.81E-03	5.13E-06	Moderately soluble	-8.25	4.15E-06	5.58E-09	Poorly soluble	-3.12	5.59E-01	7.53E-04	Soluble	Low	No	Yes	No	No	No	No	No	-7.87	2	3	2	0	3	1	4
Molecule 17	CMNPD30993	[3-[[3-[5-(dimethylarsorylmethyl)-3,4-dihydroxyoxolan-2-yl]oxy-2-hydroxypropoxy]-hydroxyphosphoryl]oxy-2-hydroxypropyl] (E)-octadec-2-enoate	Saccharina japonica	assugpl 746	CCCCCCCCCCCCCCCC=CC(=O)OCC(COP(=O)(OCC(COC1OC(C(C1O)O)C[As](=O)(C)C)O)O)O	C31H60AsO13P	746.7	46	0	0.9	29	13	5	176.14	208.32	0	5.05	4.52	-0.04	4.12	2.73	-5.74	1.37E-03	1.83E-06	Moderately soluble	-9.17	5.09E-07	6.82E-10	Poorly soluble	-4.56	2.08E-02	2.78E-05	Moderately soluble	Low	No	No	No	No	No	No	No	-7.27	2	3	2	0	3	1	5
Molecule 18	CMNPD30994	[3-[[3-[5-(dimethylarsorylmethyl)-3,4-dihydroxyoxolan-2-yl]oxy-2-hydroxypropoxy]-hydroxyphosphoryl]oxy-2-hydroxypropyl] octadecanoate	Saccharina japonica	assugpl 748	CCCCCCCCCCCCCCCCCC(=O)OCC(COP(=O)(OCC(COC1OC(C(C1O)O)C[As](=O)(C)C)O)O)O	C31H62AsO13P	748.71	46	0	0.97	30	13	5	176.61	208.32	0	5.17	4.75	0.05	4.3	2.85	-5.76	1.30E-03	1.74E-06	Moderately soluble	-9.29	3.83E-07	5.12E-10	Poorly soluble	-5.27	4.00E-03	5.35E-06	Moderately soluble	Low	No	No	No	No	No	No	No	-7.2	2	3	2	0	3	1	5
Molecule 19	CMNPD30995	[3-[[3-[5-(dimethylarsorylmethyl)-3,4-dihydroxyoxolan-2-yl]oxy-2-hydroxypropoxy]-hydroxyphosphoryl]oxy-2-hydroxypropyl] icosanoate	Saccharina japonica	assugpl 776	CCCCCCCCCCCCCCCCCCCC(=O)OCC(COP(=O)(OCC(COC1OC(C(C1O)O)C[As](=O)(C)C)O)O)O	C33H66AsO13P	776.76	48	0	0.97	32	13	5	186.23	208.32	0	6.25	5.53	0.42	5.16	3.47	-6.48	2.56E-04	3.30E-07	Poorly soluble	-10.41	3.01E-08	3.88E-11	Insoluble	-6.04	7.13E-04	9.18E-07	Poorly soluble	Low	No	No	No	No	No	No	No	-6.6	2	3	2	0	3	1	5
Molecule 20	CMNPD589	(3E,5Z,8Z)-undeca-1,3,5,8-tetraene	Ascophyllum nodosum	finavarrene	CCC=CCC=CC=CC=C	C11H16	148.24	11	0	0.27	5	0	0	53.09	0	3.25	4.09	3.64	3.76	3.45	3.64	-3.01	1.46E-01	9.87E-04	Soluble	-3.8	2.37E-02	1.60E-04	Soluble	-1.77	2.51E+00	1.69E-02	Soluble	Low	Yes	No	No	No	No	No	No	-4.3	0	1	0	0	2	0	2
Molecule 21	CMNPD1846	sodium;[5-(2-amino-2-carboxyethyl)-2-hydroxyphenyl] sulfate	Ascophyllum nodosum	3,4-dihydroxy-L-phenylalanine 3-sulphate	OC(=O)C(Cc1ccc(c(c1)OS(=O)(=O)[O-])O)N.[Na+]	C9H10NNaO7S	299.23	19	6	0.22	5	8	3	57.89	158.36	-10.24	-3.46	0.27	-2.8	-1.54	-3.55	0.58	1.14E+03	3.81E+00	Highly soluble	0.71	1.55E+03	5.17E+00	Highly soluble	-0.38	1.25E+02	4.17E-01	Soluble	Low	No	Yes	No	No	No	No	No	-10.58	0	0	1	0	0	1	2
Molecule 22	CMNPD408	2-[(2-hydroxy-3-icosanoyloxypropoxy)methyl]prop-2-enoic acid	Sargassum fulvellum	No Data	CCCCCCCCCCCCCCCCCCCC(=O)OCC(COCC(=C)C(=O)O)O	C27H50O6	470.68	33	0	0.85	26	6	2	136.73	93.06	5.51	8.81	6.59	3.85	7.93	6.54	-6.59	1.20E-04	2.56E-07	Poorly soluble	-10.65	1.06E-08	2.25E-11	Insoluble	-7.34	2.13E-05	4.52E-08	Poorly soluble	Low	No	No	Yes	Yes	No	No	Yes	-2.92	0	3	1	0	3	1	2
Molecule 23	CMNPD12521	[(2R,3aS,6S,7aS)-2,3a-dihydroxy-4,4,7a-trimethyl-3-oxo-6,7-dihydro-5H-1-benzofuran-6-yl] acetate	Undaria pinnatifida	No Data	CC(=O)O[C@H]1CC(C)(C)[C@@]2([C@@](C1)(C)O[C@H](C2=O)O)O	C13H20O6	272.29	19	0	0.85	2	6	2	65.09	93.06	2.11	0.23	0.15	-0.04	0.92	0.67	-1.54	7.83E+00	2.88E-02	Very soluble	-1.74	4.91E+00	1.80E-02	Very soluble	-1.32	1.30E+01	4.78E-02	Soluble	High	No	No	No	No	No	No	No	-7.8	0	0	0	0	0	0	0
Molecule 24	CMNPD12522	(3aR,6S,7aS)-3a,6-dihydroxy-4,4,7a-trimethyl-3,5,6,7-tetrahydro-1-benzofuran-2-one	Undaria pinnatifida	No Data	O[C@H]1CC(C)(C)[C@]2([C@@](C1)(C)OC(=O)C2)O	C11H18O4	214.26	15	0	0.91	0	4	2	54.19	66.76	1.6	0.33	0.6	0.75	1.36	0.93	-1.38	9.01E+00	4.20E-02	Very soluble	-1.3	1.08E+01	5.06E-02	Very soluble	-1.48	7.06E+00	3.30E-02	Soluble	High	No	No	No	No	No	No	No	-7.37	0	0	0	0	1	0	0
Molecule 25	CMNPD12523	(3aS,6S,7aR)-3a,6-dihydroxy-4,4,7a-trimethyl-3,5,6,7-tetrahydro-1-benzofuran-2-one	Undaria pinnatifida	No Data	O[C@H]1CC(C)(C)[C@@]2([C@](C1)(C)OC(=O)C2)O	C11H18O4	214.26	15	0	0.91	0	4	2	54.19	66.76	1.74	0.33	0.6	0.75	1.36	0.96	-1.38	9.01E+00	4.20E-02	Very soluble	-1.3	1.08E+01	5.06E-02	Very soluble	-1.48	7.06E+00	3.30E-02	Soluble	High	No	No	No	No	No	No	No	-7.37	0	0	0	0	1	0	0
Molecule 26	CMNPD1624	[3-[(2R,3R,4S,5S)-5-(dimethylarsorylmethyl)-3,4-dihydroxyoxolan-2-yl]oxy-2-hydroxypropyl] hydrogen sulfate	Sargassum fusiforme	No Data	OC(COS(=O)(=O)O)CO[C@@H]1O[C@@H]([C@H]([C@H]1O)O)C[As](=O)(C)C	C10H21AsO10S	408.25	22	0	1	8	10	4	72.84	168.2	0	-2.34	-0.65	-2.9	-3.32	-1.84	-0.37	1.75E+02	4.28E-01	Very soluble	-0.66	9.03E+01	2.21E-01	Very soluble	0.96	3.76E+03	9.20E+00	Soluble	Low	No	Yes	No	No	No	No	No	-10.45	0	1	1	0	2	1	2
Molecule 27	CMNPD2616	3-[(2R,3R,4S,5S)-5-(dimethylarsorylmethyl)-3,4-dihydroxyoxolan-2-yl]oxy-2-hydroxypropane-1-sulfonic acid	Sargassum fusiforme	No Data	OC(CS(=O)(=O)O)CO[C@@H]1O[C@@H]([C@H]([C@H]1O)O)C[As](=O)(C)C	C10H21AsO9S	392.25	21	0	1	7	9	4	71.76	158.97	0	-2.39	-0.59	-2.54	-2.92	-1.69	-0.3	1.95E+02	4.96E-01	Very soluble	-0.41	1.53E+02	3.90E-01	Very soluble	0.69	1.93E+03	4.91E+00	Soluble	Low	No	Yes	No	No	No	No	No	-10.39	0	1	1	0	1	1	2
Molecule 28	CMNPD2617	2,3-dihydroxypropyl [3-[(2R,3R,4S,5S)-5-(dimethylarsorylmethyl)-3,4-dihydroxyoxolan-2-yl]oxy-2-hydroxypropyl] phosphate	Sargassum fusiforme	No Data	OCC(COP(=O)(OCC(CO[C@@H]1O[C@@H]([C@H]([C@H]1O)O)C[As](=O)(C)C)O)[O-])O	C13H27AsO12P	481.24	27	0	1	12	12	5	88.43	205.08	0	-3.82	-1.63	-3.88	-2.94	-2.45	0.37	1.14E+03	2.37E+00	Highly soluble	0.11	6.14E+02	1.28E+00	Highly soluble	1.5	1.51E+04	3.13E+01	Soluble	Low	No	Yes	No	No	No	No	No	-11.95	1	2	2	0	2	1	3
Molecule 29	CMNPD2618	2-amino-3-[(2R,3R,4S,5S)-5-(dimethylarsorylmethyl)-3,4-dihydroxyoxolan-2-yl]oxypropane-1-sulfonic acid	Sargassum fusiforme	No Data	NC(CS(=O)(=O)O)CO[C@@H]1O[C@@H]([C@H]([C@H]1O)O)C[As](=O)(C)C	C10H22AsNO8S	391.27	21	0	1	7	9	4	73.3	164.76	0	-4.92	-0.62	-2.54	-3.15	-2.25	1.3	7.73E+03	1.98E+01	Highly soluble	2.09	4.86E+04	1.24E+02	Highly soluble	0.47	1.17E+03	2.98E+00	Soluble	Low	No	Yes	No	No	No	No	No	-12.18	0	1	1	0	1	1	2
Molecule 30	CMNPD16752	2-[2-[2,4-dihydroxy-6-(2,4,6-trihydroxyphenoxy)phenoxy]-4,6-dihydroxyphenyl]benzene-1,3,5-triol	Ecklonia cava	fucodiphlorethol G	Oc1cc(O)c(c(c1)Oc1c(O)cc(cc1O)O)Oc1cc(O)cc(c1c1c(O)cc(cc1O)O)O	C24H18O12	498.39	36	24	0	5	12	10	125.14	220.76	1.26	3.05	3.99	0	0.89	1.84	-5.01	4.82E-03	9.66E-06	Moderately soluble	-7.35	2.22E-05	4.44E-08	Poorly soluble	-3.5	1.56E-01	3.13E-04	Soluble	Low	No	No	No	No	Yes	No	No	-7.17	2	1	1	0	1	1	3
Molecule 31	CMNPD617	(2R,3R,5Z,8R)-8-[(1R)-1-bromopropyl]-3-chloro-2-[(E)-pent-2-en-4-ynyl]-3,4,7,8-tetrahydro-2H-oxocine	Osmundea pinnatifida	pinnatifidenyne	CC[C@H]([C@H]1CC=CC[C@H]([C@H](O1)CC=CC#C)Cl)Br	C15H20BrClO	331.68	18	0	0.6	4	1	0	83.07	9.23	3.36	4.96	4.53	4.08	4.42	4.27	-4.76	5.80E-03	1.75E-05	Moderately soluble	-4.89	4.25E-03	1.28E-05	Moderately soluble	-3.27	1.80E-01	5.43E-04	Soluble	High	Yes	No	No	Yes	Yes	No	No	-4.8	0	0	0	0	1	0	1
Molecule 32	CMNPD618	(2R,3R,5Z,8R)-8-[(1R)-1-bromopropyl]-3-chloro-2-[(Z)-pent-2-en-4-ynyl]-3,4,7,8-tetrahydro-2H-oxocine	Osmundea pinnatifida	pinnatifidenyne	CC[C@H]([C@H]1CC=CC[C@H]([C@H](O1)CC=CC#C)Cl)Br	C15H20BrClO	331.68	18	0	0.6	4	1	0	83.07	9.23	3.36	4.96	4.53	4.08	4.42	4.27	-4.76	5.80E-03	1.75E-05	Moderately soluble	-4.89	4.25E-03	1.28E-05	Moderately soluble	-3.27	1.80E-01	5.43E-04	Soluble	High	Yes	No	No	Yes	Yes	No	No	-4.8	0	0	0	0	1	0	1
Molecule 33	CMNPD839	(2S,3S,5Z,8R)-8-[(1S)-1-bromopropyl]-3-chloro-2-[(Z)-pent-2-en-4-ynyl]-3,4,7,8-tetrahydro-2H-oxocine	Osmundea pinnatifida	cis-dihydrorhodophytin	CC[C@@H]([C@H]1CC=CC[C@@H]([C@@H](O1)CC=CC#C)Cl)Br	C15H20BrClO	331.68	18	0	0.6	4	1	0	83.07	9.23	3.71	4.96	4.53	4.08	4.42	4.34	-4.76	5.80E-03	1.75E-05	Moderately soluble	-4.89	4.25E-03	1.28E-05	Moderately soluble	-3.27	1.80E-01	5.43E-04	Soluble	High	Yes	No	No	Yes	Yes	No	No	-4.8	0	0	0	0	1	0	1
Molecule 34	CMNPD1893	1-[(1S,3S)-3-(bromomethyl)-1-methyl-2-methylidenecyclopentyl]-4-methylcyclohexa-1,4-diene	Osmundea pinnatifida	No Data	BrC[C@H]1CC[C@@](C1=C)(C)C1=CCC(=CC1)C	C15H21Br	281.23	16	0	0.6	2	0	0	76.18	0	3.47	4.15	5.02	4.91	4.95	4.5	-4.07	2.42E-02	8.59E-05	Moderately soluble	-3.86	3.90E-02	1.39E-04	Soluble	-4.61	6.90E-03	2.45E-05	Moderately soluble	Low	No	No	No	Yes	Yes	No	No	-5.07	1	0	0	0	1	0	1
Molecule 35	CMNPD1894	1-[(1R,3S)-3-(bromomethyl)-1-methyl-2-methylidenecyclopentyl]-4-methylbenzene	Osmundea pinnatifida	No Data	BrC[C@H]1CC[C@@](C1=C)(C)c1ccc(cc1)C	C15H19Br	279.22	16	6	0.47	2	0	0	75.19	0	3.31	4.8	4.61	4.82	5.29	4.56	-4.74	5.07E-03	1.82E-05	Moderately soluble	-4.53	8.20E-03	2.94E-05	Moderately soluble	-5.96	3.08E-04	1.10E-06	Moderately soluble	Low	No	No	No	Yes	Yes	Yes	No	-4.6	1	0	0	0	1	0	1
Molecule 36	CMNPD1915	(1R)-4-[(2S,4aR,6R,8aS)-2-[(2R,5S)-5-bromo-2,6,6-trimethyloxan-2-yl]-4a-methyl-3,4,6,7,8,8a-hexahydro-2H-pyrano[3,2-b]pyran-6-yl]-1-[(2R,5R)-5-(2-hydroxypropan-2-yl)-2-methyloxolan-2-yl]pent-4-en-1-ol	Osmundea pinnatifida	dehydrothyrsiferol	C=C([C@H]1CC[C@H]2[C@@](O1)(C)CC[C@H](O2)[C@@]1(C)CC[C@@H](C(O1)(C)C)Br)CC[C@H]([C@@]1(C)CC[C@@H](O1)C(O)(C)C)O	C30H51BrO6	587.63	37	0	0.93	7	6	2	152.12	77.38	5.47	4.85	5.99	2.91	6.09	5.06	-6.08	4.92E-04	8.38E-07	Poorly soluble	-6.21	3.63E-04	6.18E-07	Poorly soluble	-5.84	8.51E-04	1.45E-06	Moderately soluble	High	No	No	No	No	No	No	No	-6.44	1	4	0	0	2	1	0
Molecule 37	CMNPD1916	[(1R,4S)-4-[(2S,4aR,6R,8aS)-2-[(2R,5S)-5-bromo-2,6,6-trimethyloxan-2-yl]-4a-methyl-3,4,6,7,8,8a-hexahydro-2H-pyrano[3,2-b]pyran-6-yl]-4-hydroxy-1-[(2R,5R)-5-(2-hydroxypropan-2-yl)-2-methyloxolan-2-yl]pentyl] acetate	Osmundea pinnatifida	thyrsiferyl 18-acetate �	CC(=O)O[C@@H]([C@@]1(C)CC[C@@H](O1)C(O)(C)C)CC[C@@]([C@H]1CC[C@H]2[C@@](O1)(C)CC[C@H](O2)[C@@]1(C)CC[C@@H](C(O1)(C)C)Br)(O)C	C32H55BrO8	647.68	41	0	0.97	9	8	2	163.53	103.68	5.47	4.22	5.75	2.5	5.86	4.76	-5.92	7.78E-04	1.20E-06	Moderately soluble	-6.11	5.06E-04	7.81E-07	Poorly soluble	-5.82	9.74E-04	1.50E-06	Moderately soluble	Low	No	No	No	No	No	No	Yes	-7.25	1	4	0	0	3	0	1
Molecule 38	CMNPD1919	(2R,2'R,3aS,6aS)-2',3a-dimethylspiro[5,6-dihydrofuro[2,3-d][1,3]dioxole-2,3'-oxolane]-2',6a-diol	Osmundea pinnatifida	spiro-bis-pinnaketal	C[C@]12OCC[C@]2(O)O[C@@]2(O1)CCO[C@@]2(C)O	C10H16O6	232.23	16	0	1	0	6	2	50.66	77.38	2.02	-1.04	-0.32	-0.63	0.54	0.11	-0.62	5.51E+01	2.37E-01	Very soluble	-0.1	1.86E+02	8.00E-01	Very soluble	-0.64	5.32E+01	2.29E-01	Soluble	High	No	Yes	No	Yes	No	No	No	-8.46	0	0	0	0	1	0	0
Molecule 39	CMNPD3200	[(3Z,6R,7R,9Z,12Z)-7-chloropentadeca-3,9,12-trien-1-yn-6-yl] acetate	Osmundea pinnatifida	(3Z,6R,7R,9Z,12Z)-6-acetoxy-7-chloropentadeca-3,9,12-trien-1-yne	CCC=CCC=CC[C@H]([C@H](OC(=O)C)CC=CC#C)Cl	C17H23ClO2	294.82	20	0	0.47	10	2	0	86.65	26.3	3.97	4.77	4.49	4.29	5.34	4.57	-4.01	2.86E-02	9.71E-05	Moderately soluble	-5.05	2.61E-03	8.84E-06	Moderately soluble	-3.02	2.82E-01	9.55E-04	Soluble	High	Yes	No	No	Yes	Yes	No	Yes	-4.71	1	0	0	0	2	0	0
Molecule 40	CMNPD3216	(10S,12R)-3-bromo-4-chloro-4,12,13,13-tetramethyl-7,11-dioxatetracyclo[6.4.1.01,6.010,12]tridecane	Osmundea pinnatifida	pinnatazane	BrC1CC23C(CC1(C)Cl)OC(C2(C)C)C[C@H]1[C@]3(C)O1	C15H22BrClO2	349.69	19	0	1	0	2	0	80.15	21.76	3.12	3.52	3.88	3.5	4.25	3.65	-4.23	2.08E-02	5.95E-05	Moderately soluble	-3.66	7.64E-02	2.18E-04	Soluble	-4.41	1.35E-02	3.87E-05	Moderately soluble	High	Yes	No	Yes	No	No	No	No	-5.93	0	0	0	0	1	0	0
Molecule 41	CMNPD3217	(1R,1'S,2R,2'S,4R,6S)-2',4-dibromo-1'-chloro-1,1',3,3-tetramethylspiro[7-oxabicyclo[4.1.0]heptane-2,4'-cyclohexane]	Osmundea pinnatifida	No Data	Br[C@H]1C[C@]2(CC[C@]1(C)Cl)C(C)(C)[C@H](Br)C[C@H]1[C@]2(C)O1	C15H23Br2ClO	414.6	19	0	1	0	1	0	89.05	12.53	3.3	4.94	5.27	4.78	5.29	4.71	-5.52	1.24E-03	3.00E-06	Moderately soluble	-4.94	4.75E-03	1.15E-05	Moderately soluble	-5.71	8.08E-04	1.95E-06	Moderately soluble	High	Yes	No	Yes	No	Yes	No	No	-5.32	1	0	0	0	2	0	1
Molecule 42	CMNPD3677	(2S,3S,5Z,8R)-8-[(1S)-1-bromopropyl]-3-chloro-2-[(E)-pent-2-en-4-ynyl]-3,4,7,8-tetrahydro-2H-oxocine	Osmundea pinnatifida	(E)-dihydrorhodophytin	CC[C@@H]([C@H]1CC=CC[C@@H]([C@@H](O1)CC=CC#C)Cl)Br	C15H20BrClO	331.68	18	0	0.6	4	1	0	83.07	9.23	3.71	4.96	4.53	4.08	4.42	4.34	-4.76	5.80E-03	1.75E-05	Moderately soluble	-4.89	4.25E-03	1.28E-05	Moderately soluble	-3.27	1.80E-01	5.43E-04	Soluble	High	Yes	No	No	Yes	Yes	No	No	-4.8	0	0	0	0	1	0	1
Molecule 43	CMNPD4755	[(3E,6S,7S,9Z,12Z)-7-chloropentadeca-3,9,12-trien-1-yn-6-yl] acetate	Osmundea pinnatifida	No Data	CCC=CCC=CC[C@@H]([C@@H](OC(=O)C)CC=CC#C)Cl	C17H23ClO2	294.82	20	0	0.47	10	2	0	86.65	26.3	4	4.77	4.49	4.29	5.34	4.58	-4.01	2.86E-02	9.71E-05	Moderately soluble	-5.05	2.61E-03	8.84E-06	Moderately soluble	-3.02	2.82E-01	9.55E-04	Soluble	High	Yes	No	No	Yes	Yes	No	Yes	-4.71	1	0	0	0	2	0	0
Molecule 44	CMNPD4756	(3Z,6S,7S,9Z,12Z)-7-chloropentadeca-3,9,12-trien-1-yn-6-ol	Osmundea pinnatifida	No Data	CCC=CCC=CC[C@@H]([C@H](C/C=C\C#C)O)Cl	C15H21ClO	252.78	17	0	0.47	8	1	1	76.92	20.23	3.13	4.19	3.92	4.01	4.72	4	-3.52	7.65E-02	3.03E-04	Soluble	-4.32	1.20E-02	4.74E-05	Moderately soluble	-2.38	1.05E+00	4.15E-03	Soluble	High	Yes	No	No	No	Yes	No	No	-4.87	0	0	0	0	2	0	1
Molecule 45	CMNPD4757	(3E,6S,7S,9Z,12Z)-7-chloropentadeca-3,9,12-trien-1-yn-6-ol	Osmundea pinnatifida	No Data	CCC=CCC=CC[C@@H]([C@H](CC=CC#C)O)Cl	C15H21ClO	252.78	17	0	0.47	8	1	1	76.92	20.23	3.6	4.19	3.92	4.01	4.72	4.09	-3.52	7.65E-02	3.03E-04	Soluble	-4.32	1.20E-02	4.74E-05	Moderately soluble	-2.38	1.05E+00	4.15E-03	Soluble	High	Yes	No	No	No	Yes	No	No	-4.87	0	0	0	0	2	0	1
Molecule 46	CMNPD4758	(3Z,6S,7S,9Z)-7-chloropentadeca-3,9-dien-1-yn-6-ol	Osmundea pinnatifida	No Data	CCCCCC=CC[C@@H]([C@H](C/C=C\C#C)O)Cl	C15H23ClO	254.8	17	0	0.6	9	1	1	77.39	20.23	3.58	4.88	4.14	4.1	4.91	4.32	-3.9	3.21E-02	1.26E-04	Soluble	-5.04	2.32E-03	9.12E-06	Moderately soluble	-3.1	2.02E-01	7.93E-04	Soluble	High	Yes	No	No	No	Yes	No	No	-4.39	0	0	0	0	2	0	1
Molecule 47	CMNPD4759	(3E,6S,7S,9Z)-7-chloropentadeca-3,9-dien-1-yn-6-ol	Osmundea pinnatifida	No Data	CCCCCC=CC[C@@H]([C@H](CC=CC#C)O)Cl	C15H23ClO	254.8	17	0	0.6	9	1	1	77.39	20.23	3.59	4.88	4.14	4.1	4.91	4.32	-3.9	3.21E-02	1.26E-04	Soluble	-5.04	2.32E-03	9.12E-06	Moderately soluble	-3.1	2.02E-01	7.93E-04	Soluble	High	Yes	No	No	No	Yes	No	No	-4.39	0	0	0	0	2	0	1
Molecule 48	CMNPD4760	[(3Z,6S,7S,9Z)-7-chloropentadeca-3,9-dien-1-yn-6-yl] acetate	Osmundea pinnatifida	No Data	CCCCCC=CC[C@@H]([C@@H](OC(=O)C)CC=CC#C)Cl	C17H25ClO2	296.83	20	0	0.59	11	2	0	87.13	26.3	3.86	5.45	4.71	4.38	5.53	4.78	-4.39	1.22E-02	4.09E-05	Moderately soluble	-5.76	5.17E-04	1.74E-06	Moderately soluble	-3.74	5.41E-02	1.82E-04	Soluble	High	Yes	No	No	Yes	Yes	No	No	-4.24	1	0	1	0	2	0	1
Molecule 49	CMNPD4761	[(3E,6S,7S,9Z)-7-chloropentadeca-3,9-dien-1-yn-6-yl] acetate	Osmundea pinnatifida	No Data	CCCCCC=CC[C@@H]([C@@H](OC(=O)C)CC=CC#C)Cl	C17H25ClO2	296.83	20	0	0.59	11	2	0	87.13	26.3	3.86	5.45	4.71	4.38	5.53	4.78	-4.39	1.22E-02	4.09E-05	Moderately soluble	-5.76	5.17E-04	1.74E-06	Moderately soluble	-3.74	5.41E-02	1.82E-04	Soluble	High	Yes	No	No	Yes	Yes	No	No	-4.24	1	0	1	0	2	0	1
Molecule 50	CMNPD4762	(2R,3S,5Z,8S,9S)-3-bromo-8-chloro-2-ethyl-9-[(Z)-pent-2-en-4-ynyl]-2,3,4,7,8,9-hexahydrooxonine	Osmundea pinnatifida	No Data	CC[C@H]1O[C@@H](C/C=C\C#C)[C@@H](Cl)CC=CC[C@@H]1Br	C15H20BrClO	331.68	18	0	0.6	3	1	0	83.07	9.23	3.42	4.96	4.53	4.08	4.19	4.23	-4.82	4.98E-03	1.50E-05	Moderately soluble	-4.89	4.25E-03	1.28E-05	Moderately soluble	-3.27	1.80E-01	5.43E-04	Soluble	High	Yes	No	No	Yes	Yes	No	No	-4.8	0	0	0	0	1	0	1
Molecule 51	CMNPD4763	(2R,3S,5Z,8S,9S)-3-bromo-8-chloro-2-ethyl-9-[(E)-pent-2-en-4-ynyl]-2,3,4,7,8,9-hexahydrooxonine	Osmundea pinnatifida	No Data	CC[C@H]1O[C@@H](CC=CC#C)[C@@H](Cl)CC=CC[C@@H]1Br	C15H20BrClO	331.68	18	0	0.6	3	1	0	83.07	9.23	3.57	4.96	4.53	4.08	4.19	4.27	-4.82	4.98E-03	1.50E-05	Moderately soluble	-4.89	4.25E-03	1.28E-05	Moderately soluble	-3.27	1.80E-01	5.43E-04	Soluble	High	Yes	No	No	Yes	Yes	No	No	-4.8	0	0	0	0	1	0	1
Molecule 52	CMNPD4791	(1S,8S)-3-bromo-4-chloro-4,12,12-trimethyl-11-methylidene-7-oxatricyclo[6.3.1.01,6]dodecan-9-ol	Osmundea pinnatifida	pinnatifenol �	OC1CC(=C)[C@@]23C([C@@H]1OC2CC(C(C3)Br)(C)Cl)(C)C	C15H22BrClO2	349.69	19	0	0.87	0	2	1	81.83	29.46	2.74	3.28	3.64	3.35	3.76	3.36	-4.07	2.95E-02	8.42E-05	Moderately soluble	-3.57	9.34E-02	2.67E-04	Soluble	-4.11	2.69E-02	7.69E-05	Moderately soluble	High	Yes	No	No	No	No	No	No	-6.1	0	0	0	0	0	0	0
Molecule 53	CMNPD4792	(1R,6S,8S,9S,11R)-8-bromo-9-chloro-11-hydroxy-1,5,5,9-tetramethylspiro[5.5]undec-3-en-2-one	Osmundea pinnatifida	pinnatifinone	O=C1C=CC([C@@]2([C@H]1C)C[C@H](Br)[C@@](C[C@H]2O)(C)Cl)(C)C	C15H22BrClO2	349.69	19	0	0.8	0	2	1	83.06	37.3	2.58	3.64	3.69	3.24	3.55	3.34	-4.3	1.75E-02	5.00E-05	Moderately soluble	-4.11	2.70E-02	7.73E-05	Moderately soluble	-4.03	3.24E-02	9.27E-05	Moderately soluble	High	Yes	No	No	No	Yes	No	No	-5.85	0	0	0	0	1	0	0
Molecule 54	CMNPD10245	(2R,3R,5Z,8S,9S)-3-bromo-8-chloro-2-ethyl-9-pent-2-en-4-ynyl-2,3,4,7,8,9-hexahydrooxonine	Osmundea pinnatifida	No Data	CC[C@H]1O[C@@H](CC=CC#C)[C@@H](Cl)CC=CC[C@H]1Br	C15H20BrClO	331.68	18	0	0.6	3	1	0	83.07	9.23	3.51	4.96	4.53	4.08	4.19	4.25	-4.82	4.98E-03	1.50E-05	Moderately soluble	-4.89	4.25E-03	1.28E-05	Moderately soluble	-3.27	1.80E-01	5.43E-04	Soluble	High	Yes	No	No	Yes	Yes	No	No	-4.8	0	0	0	0	1	0	1
Molecule 55	CMNPD243	2,4,6-tribromophenol	Ulva lactuca	2,4,6-tribromophenol	Brc1cc(Br)c(c(c1)Br)O	C6H3Br3O	330.8	10	6	0	0	1	1	51.57	20.23	2.41	4.13	3.68	3.71	3.41	3.47	-4.94	3.83E-03	1.16E-05	Moderately soluble	-4.26	1.81E-02	5.47E-05	Moderately soluble	-4.35	1.47E-02	4.46E-05	Moderately soluble	High	Yes	No	Yes	No	Yes	No	No	-5.39	0	1	0	0	1	0	1
Molecule 56	CMNPD5336	N-(1,3,4,5-tetrahydroxyoctadecan-2-yl)hexadecanamide	Ulva lactuca	N-palrnitoyl-2-amino-1,3,4,5-tetrahydroxyoctadecane	CCCCCCCCCCCCCCCC(=O)NC(C(C(C(CCCCCCCCCCCCC)O)O)O)CO	C34H69NO5	571.92	40	0	0.97	32	5	5	173.2	110.02	7.64	11.06	7.73	4.17	10.03	8.13	-8.24	3.28E-06	5.73E-09	Poorly soluble	-13.34	2.62E-11	4.59E-14	Insoluble	-9.21	3.50E-07	6.12E-10	Poorly soluble	Low	No	No	No	No	No	No	No	-1.94	2	4	1	0	3	1	2
Molecule 57	CMNPD8032	N-[(2R,3S,4E,8E)-1,3-dihydroxyoctadeca-4,8-dien-2-yl]hexadecanamide	Ulva lactuca	erythro-sphinga-4,8-dien-N-palmitate	CCCCCCCCCCCCCCCC(=O)N[C@@H]([C@H](C=CCCC=CCCCCCCCCC)O)CO	C34H65NO3	535.88	38	0	0.85	30	3	3	169.93	69.56	7.62	11.93	9.34	5.61	11.17	9.13	-8.7	1.07E-06	2.00E-09	Poorly soluble	-13.39	2.17E-11	4.06E-14	Insoluble	-9.68	1.12E-07	2.08E-10	Poorly soluble	Low	No	No	No	No	No	No	No	-1.1	2	4	1	0	3	1	2
Molecule 58	CMNPD11011	(2R,3R,4S,5S,6R)-2-[[(3S,10R,13R,17R)-17-[(2R)-5-ethyl-6-methylhept-6-en-2-yl]-10,13-dimethyl-2,3,4,7,8,9,11,12,14,15,16,17-dodecahydro-1H-cyclopenta[a]phenanthren-3-yl]oxy]-6-(hydroxymethyl)oxane-3,4,5-triol	Ulva lactuca	3-O-?-D-glucopyranosylstigmasta-5,25-diene	CCC(C(=C)C)CC[C@H]([C@H]1CCC2[C@]1(C)CCC1C2CC=C2[C@]1(C)CC[C@@H](C2)O[C@@H]1O[C@H](CO)[C@H]([C@@H]([C@H]1O)O)O)C	C35H58O6	574.83	41	0	0.89	9	6	4	165.14	99.38	4.87	7.68	5.77	3.85	5.03	5.44	-7.65	1.29E-05	2.25E-08	Poorly soluble	-9.61	1.42E-07	2.47E-10	Poorly soluble	-4.42	2.20E-02	3.83E-05	Moderately soluble	High	No	Yes	No	No	No	No	No	-4.35	1	4	0	0	3	0	1
Molecule 59	CMNPD12511	(2S)-4-[2-hydroxy-3-[(9E,12E)-octadeca-9,12-dienoyl]oxypropoxy]-2-(trimethylazaniumyl)butanoate	Ulva lactuca	No Data	CCCCCC=CCC=CCCCCCCCC(=O)OCC(COCC[C@H]([N+](C)(C)C)C(=O)[O-])O	C28H51NO6	497.71	35	0	0.79	24	6	1	141.5	95.89	2.35	6.18	3.94	-0.53	6.48	3.69	-5.24	2.90E-03	5.82E-06	Moderately soluble	-7.98	5.24E-06	1.05E-08	Poorly soluble	-6.29	2.56E-04	5.14E-07	Poorly soluble	High	No	Yes	No	Yes	No	No	No	-4.95	0	3	1	0	3	0	2
Molecule 60	CMNPD12512	(2S)-4-(3-hexadecanoyloxy-2-hydroxypropoxy)-2-(trimethylazaniumyl)butanoate	Ulva lactuca	No Data	CCCCCCCCCCCCCCCC(=O)OCC(COCC[C@H]([N+](C)(C)C)C(=O)[O-])O	C26H51NO6	473.69	33	0	0.92	24	6	1	132.83	95.89	1.54	6.72	3.6	-0.74	5.97	3.42	-5.43	1.77E-03	3.75E-06	Moderately soluble	-8.54	1.37E-06	2.90E-09	Poorly soluble	-6.95	5.36E-05	1.13E-07	Poorly soluble	High	No	Yes	No	Yes	No	No	No	-4.42	0	2	1	0	3	0	2
Molecule 61	CMNPD12513	(2S)-4-[2,3-di(hexadecanoyloxy)propoxy]-2-(trimethylazaniumyl)butanoate	Ulva lactuca	No Data	CCCCCCCCCCCCCCCC(=O)OCC(OC(=O)CCCCCCCCCCCCCCC)COCC[C@H]([N+](C)(C)C)C(=O)[O-]	C42H81NO7	712.1	50	0	0.93	40	7	0	209.87	101.96	5.96	14.62	9.64	2.12	12.72	9.01	-10.83	1.06E-08	1.49E-11	Insoluble	-16.86	9.75E-15	1.37E-17	Insoluble	-12.95	7.99E-11	1.12E-13	Insoluble	Low	No	Yes	No	No	No	No	No	-0.26	1	4	1	0	3	1	3
Molecule 62	CMNPD16742	(E)-4-[(1R,2R,4R)-1,2,4-trihydroxy-2,6,6-trimethylcyclohexyl]but-3-en-2-one	Ulva lactuca	No Data	CC(=O)C=C[C@@]1(O)C(C)(C)C[C@H](C[C@@]1(C)O)O	C13H22O4	242.31	17	0	0.77	2	4	3	65.52	77.76	1.91	0	0.79	0.38	1.58	0.93	-1.21	1.49E+01	6.16E-02	Very soluble	-1.18	1.59E+01	6.54E-02	Very soluble	-1.15	1.71E+01	7.05E-02	Soluble	High	No	No	No	No	No	No	No	-7.78	0	0	0	0	1	0	0
Molecule 63	CMNPD16743	(E)-4-[(1S,2R,4R)-1,2,4-trihydroxy-2,6,6-trimethylcyclohexyl]but-3-en-2-one	Ulva lactuca	No Data	CC(=O)C=C[C@]1(O)C(C)(C)C[C@H](C[C@@]1(C)O)O	C13H22O4	242.31	17	0	0.77	2	4	3	65.52	77.76	2.06	0	0.79	0.38	1.58	0.96	-1.21	1.49E+01	6.16E-02	Very soluble	-1.18	1.59E+01	6.54E-02	Very soluble	-1.15	1.71E+01	7.05E-02	Soluble	High	No	No	No	No	No	No	No	-7.78	0	0	0	0	1	0	0
Molecule 64	CMNPD18906	(E)-11-oxooctadec-12-enoic acid	Ulva lactuca	No Data	CCCCCC=CC(=O)CCCCCCCCCC(=O)O	C18H32O3	296.44	21	0	0.78	15	3	1	90.14	54.37	3.39	5.68	5.29	3.59	5.54	4.7	-4.27	1.61E-02	5.42E-05	Moderately soluble	-6.59	7.67E-05	2.59E-07	Poorly soluble	-4.93	3.46E-03	1.17E-05	Moderately soluble	High	Yes	No	Yes	No	Yes	No	No	-4.08	0	0	1	0	2	0	1
Molecule 65	CMNPD18907	(E)-11-hydroxyoctadec-12-enoic acid	Ulva lactuca	No Data	CCCCCC=CC(CCCCCCCCCC(=O)O)O	C18H34O3	298.46	21	0	0.83	15	3	2	91.1	57.53	3.93	5.79	5.08	3.69	5.22	4.74	-4.35	1.34E-02	4.49E-05	Moderately soluble	-6.77	5.10E-05	1.71E-07	Poorly soluble	-4.46	1.04E-02	3.49E-05	Moderately soluble	High	Yes	Yes	Yes	No	Yes	Yes	No	-4.01	0	0	1	0	2	0	1
Molecule 66	CMNPD18908	6-hydroxyoct-7-enoic acid	Ulva lactuca	No Data	C=CC(CCCCC(=O)O)O	C8H14O3	158.19	11	0	0.62	6	3	2	43.03	57.53	1.58	0.79	1.18	0.97	1.07	1.12	-0.92	1.89E+01	1.20E-01	Very soluble	-1.58	4.17E+00	2.64E-02	Very soluble	-0.78	2.63E+01	1.66E-01	Soluble	High	Yes	No	No	No	No	No	No	-6.7	0	1	0	0	1	0	1
Molecule 67	CMNPD19957	(1S,3aS,4R,8R,8aS)-1,4-dimethyl-8-propan-2-yl-3a,5,6,7,8,8a-hexahydro-1H-azulen-4-ol	Ulva lactuca	No Data	CC([C@H]1CCC[C@@]([C@@H]2[C@H]1[C@@H](C)C=C2)(C)O)C	C15H26O	222.37	16	0	0.87	1	1	1	70.72	20.23	3.07	3.94	3.63	3.67	2.83	3.43	-3.63	5.15E-02	2.32E-04	Soluble	-4.06	1.92E-02	8.62E-05	Moderately soluble	-2.28	1.16E+00	5.20E-03	Soluble	High	Yes	No	No	Yes	Yes	No	No	-4.86	0	0	0	0	2	0	1
Molecule 68	CMNPD19958	[(1S,3aS,4R,8S,8aR)-8-ethyl-1,4-dimethyl-3a,5,6,7,8,8a-hexahydro-1H-azulen-4-yl]methanol	Ulva lactuca	No Data	CC[C@H]1CCC[C@@]([C@@H]2[C@H]1[C@@H](C)C=C2)(C)CO	C15H26O	222.37	16	0	0.87	2	1	1	70.42	20.23	3.03	4.28	3.63	3.67	3	3.52	-3.78	3.66E-02	1.65E-04	Soluble	-4.42	8.51E-03	3.82E-05	Moderately soluble	-2.66	4.89E-01	2.20E-03	Soluble	High	Yes	No	No	Yes	Yes	No	No	-4.62	0	0	0	0	2	0	1
Molecule 69	CMNPD19959	2,5,5-trimethyl-4-(4-methylpentyl)cyclohex-2-en-1-ol	Ulva lactuca	No Data	CC(CCCC1C=C(C)C(CC1(C)C)O)C	C15H28O	224.38	16	0	0.87	4	1	1	72.53	20.23	3.44	4.48	4.17	3.67	3.77	3.9	-3.79	3.64E-02	1.62E-04	Soluble	-4.62	5.32E-03	2.37E-05	Moderately soluble	-3.46	7.83E-02	3.49E-04	Soluble	High	Yes	No	No	No	No	No	No	-4.49	0	0	0	0	2	0	1
Molecule 70	CMNPD19960	(1S)-3,4,5,5-tetramethyl-4-(3-methylbutyl)cyclohex-2-en-1-ol	Ulva lactuca	No Data	CC(CCC1(C)C(=C[C@H](CC1(C)C)O)C)C	C15H28O	224.38	16	0	0.87	3	1	1	72.27	20.23	3.19	4.48	4.17	3.67	3.88	3.88	-3.86	3.13E-02	1.39E-04	Soluble	-4.62	5.32E-03	2.37E-05	Moderately soluble	-3.66	4.92E-02	2.19E-04	Soluble	High	Yes	No	No	No	No	No	No	-4.49	0	0	0	0	2	0	1
Molecule 71	CMNPD19961	(1R)-3,4,5,5-tetramethyl-4-(3-methylbutyl)cyclohex-2-en-1-ol	Ulva lactuca	No Data	CC(CCC1(C)C(=C[C@@H](CC1(C)C)O)C)C	C15H28O	224.38	16	0	0.87	3	1	1	72.27	20.23	3.16	4.48	4.17	3.67	3.88	3.87	-3.86	3.13E-02	1.39E-04	Soluble	-4.62	5.32E-03	2.37E-05	Moderately soluble	-3.66	4.92E-02	2.19E-04	Soluble	High	Yes	No	No	No	No	No	No	-4.49	0	0	0	0	2	0	1
Molecule 72	CMNPD19962	1,5,5,6-tetramethyl-6-(3-methylbutyl)cyclohexene	Ulva lactuca	No Data	CC(CCC1(C)C(=CCCC1(C)C)C)C	C15H28	208.38	15	0	0.87	3	0	0	71.11	0	3.53	5.78	5.2	5.65	4.76	4.98	-4.58	5.54E-03	2.66E-05	Moderately soluble	-5.55	5.89E-04	2.82E-06	Moderately soluble	-4.46	7.18E-03	3.44E-05	Moderately soluble	Low	No	No	No	No	Yes	No	No	-3.47	1	0	0	0	2	0	2
Molecule 73	CMNPD19963	3,4,5,5-tetramethyl-4-(3-oxopentyl)cyclohex-2-en-1-one	Ulva lactuca	No Data	CCC(=O)CCC1(C)C(=CC(=O)CC1(C)C)C	C15H24O2	236.35	17	0	0.73	4	2	0	71.51	34.14	2.67	2.46	3.7	2.54	4.2	3.11	-2.59	6.06E-01	2.56E-03	Soluble	-2.82	3.57E-01	1.51E-03	Soluble	-4.27	1.27E-02	5.36E-05	Moderately soluble	High	Yes	No	No	No	No	No	No	-6	0	0	0	0	1	0	0
Molecule 74	CMNPD21071	(E)-heptacos-6-en-5-one	Ulva lactuca	(E)-6-heptacosen-5-one	CCCCCCCCCCCCCCCCCCCCC=CC(=O)CCCC	C27H52O	392.7	28	0	0.89	23	1	0	131.63	17.07	6.77	12.32	9.73	6.62	10.49	9.19	-8.52	1.19E-06	3.03E-09	Poorly soluble	-12.69	7.94E-11	2.02E-13	Insoluble	-9.53	1.17E-07	2.98E-10	Poorly soluble	Low	No	No	No	No	No	No	No	0.05	1	3	1	0	3	1	3
Molecule 75	CMNPD21072	(E)-octadec-6-en-5-ol	Ulva lactuca	(E)-6-octadecen-5-ol	CCCCCCCCCCCC=CC(CCCC)O	C18H36O	268.48	19	0	0.89	14	1	1	89.33	20.23	4.69	7.55	6.01	4.79	6.19	5.85	-5.34	1.24E-03	4.60E-06	Moderately soluble	-7.81	4.15E-06	1.55E-08	Poorly soluble	-5.48	8.87E-04	3.30E-06	Moderately soluble	High	No	No	Yes	No	Yes	No	No	-2.58	1	1	1	0	2	1	2
Molecule 76	CMNPD23647	(E)-9-oxooctadec-7-enoic acid	Ulva lactuca	No Data	CCCCCCCCCC(=O)C=CCCCCCC(=O)O	C18H32O3	296.44	21	0	0.78	15	3	1	90.14	54.37	3.68	5.68	5.29	3.59	5.54	4.76	-4.27	1.61E-02	5.42E-05	Moderately soluble	-6.59	7.67E-05	2.59E-07	Poorly soluble	-4.93	3.46E-03	1.17E-05	Moderately soluble	High	Yes	No	Yes	No	Yes	No	No	-4.08	0	0	1	0	2	0	1
Molecule 77	CMNPD23648	(E)-9-oxohexadec-7-enoic acid	Ulva lactuca	No Data	CCCCCCCC(=O)C=CCCCCCC(=O)O	C16H28O3	268.39	19	0	0.75	13	3	1	80.52	54.37	3.23	4.6	4.51	3.11	4.67	4.02	-3.54	7.67E-02	2.86E-04	Soluble	-5.47	9.17E-04	3.42E-06	Moderately soluble	-4.13	1.98E-02	7.36E-05	Moderately soluble	High	Yes	No	Yes	No	No	Yes	No	-4.67	0	0	1	0	2	0	0
Molecule 78	CMNPD23649	(E)-9-oxooctadec-7-enamide	Ulva lactuca	No Data	CCCCCCCCCC(=O)C=CCCCCCC(=O)N	C18H33NO2	295.46	21	0	0.78	15	2	1	91.27	60.16	3.72	5.03	4.69	3.18	5.3	4.38	-3.85	4.17E-02	1.41E-04	Soluble	-6.03	2.73E-04	9.24E-07	Poorly soluble	-5.15	2.10E-03	7.10E-06	Moderately soluble	High	Yes	No	Yes	No	No	Yes	Yes	-4.53	0	0	1	0	2	0	1
Molecule 79	CMNPD13369	3-bromo-4,5-bis[(2,3-dibromo-4,5-dihydroxyphenyl)methyl]benzene-1,2-diol	Rhodomela confervoides	No Data	Oc1cc(Cc2cc(O)c(c(c2Br)Br)O)c(c(c1O)Br)Cc1cc(O)c(c(c1Br)Br)O	C20H13Br5O6	748.83	31	18	0.1	4	6	6	135.99	121.38	3.28	7.09	6.91	4.78	6.34	5.68	-9.12	5.74E-07	7.67E-10	Poorly soluble	-9.46	2.61E-07	3.49E-10	Poorly soluble	-8.53	2.19E-06	2.92E-09	Poorly soluble	Low	No	Yes	No	No	Yes	No	No	-5.83	3	3	0	1	2	1	3
Molecule 80	CMNPD13370	3-bromo-5-[(2,3-dibromo-4,5-dihydroxyphenyl)methyl]-4-(hydroxymethyl)benzene-1,2-diol	Rhodomela confervoides	No Data	OCc1c(Cc2cc(O)c(c(c2Br)Br)O)cc(c(c1Br)O)O	C14H11Br3O5	498.95	22	12	0.14	3	5	5	93.21	101.15	2.39	3.61	3.73	2.83	3.83	3.28	-5.41	1.93E-03	3.86E-06	Moderately soluble	-5.42	1.89E-03	3.79E-06	Moderately soluble	-5.23	2.94E-03	5.90E-06	Moderately soluble	High	No	No	No	No	Yes	Yes	Yes	-6.78	0	1	0	1	2	0	0
Molecule 81	CMNPD13371	3-bromo-5-[(2,3-dibromo-4,5-dihydroxyphenyl)methyl]-4-(ethoxymethyl)benzene-1,2-diol	Rhodomela confervoides	No Data	CCOCc1c(cc(c(c1Br)O)O)Cc1cc(O)c(c(c1Br)Br)O	C16H15Br3O5	527	24	12	0.25	5	5	4	102.75	90.15	2.94	4.51	4.77	3.29	4.75	4.05	-5.99	5.41E-04	1.03E-06	Moderately soluble	-6.12	3.96E-04	7.51E-07	Poorly soluble	-6.3	2.62E-04	4.98E-07	Poorly soluble	High	No	No	No	No	Yes	Yes	No	-6.31	1	1	0	1	2	0	0
Molecule 82	CMNPD13372	3-(2,3-dibromo-4,5-dihydroxyphenyl)-2-methylpropanal	Rhodomela confervoides	No Data	O=CC(Cc1cc(O)c(c(c1Br)Br)O)C	C10H10Br2O3	337.99	15	6	0.3	3	3	2	65.47	57.53	2.14	2.86	3	2.51	3.27	2.75	-3.84	4.94E-02	1.46E-04	Soluble	-3.73	6.34E-02	1.87E-04	Soluble	-3.71	6.61E-02	1.95E-04	Soluble	High	Yes	No	Yes	No	No	No	No	-6.33	0	0	0	1	0	0	0
Molecule 83	CMNPD13373	3,4-dibromo-5-(3,3-dimethoxy-2-methylpropyl)benzene-1,2-diol	Rhodomela confervoides	No Data	COC(C(Cc1cc(O)c(c(c1Br)Br)O)C)OC	C12H16Br2O4	384.06	18	6	0.5	5	4	2	77.06	58.92	2.9	3.52	3.42	2.67	3.27	3.16	-4.36	1.69E-02	4.41E-05	Moderately soluble	-4.44	1.39E-02	3.62E-05	Moderately soluble	-4.03	3.58E-02	9.31E-05	Moderately soluble	High	Yes	No	Yes	No	Yes	Yes	No	-6.14	0	0	0	1	2	0	0
Molecule 84	CMNPD13374	methyl 3-bromo-4,5-dihydroxybenzoate	Rhodomela confervoides	No Data	COC(=O)c1cc(O)c(c(c1)Br)O	C8H7BrO4	247.04	13	6	0.12	2	4	2	49.47	66.76	2.02	1.91	1.65	1.48	1.43	1.7	-2.78	4.06E-01	1.64E-03	Soluble	-2.94	2.87E-01	1.16E-03	Soluble	-2.18	1.62E+00	6.58E-03	Soluble	High	Yes	No	No	No	No	No	No	-6.45	0	0	0	1	1	0	0
Molecule 85	CMNPD13375	3,4-dibromo-5-[[2-bromo-3,4-dihydroxy-6-(hydroxymethyl)phenyl]methyl]benzene-1,2-diol	Rhodomela confervoides	No Data	OCc1cc(O)c(c(c1Cc1cc(O)c(c(c1Br)Br)O)Br)O	C14H11Br3O5	498.95	22	12	0.14	3	5	5	93.21	101.15	2.7	3.61	3.73	2.83	3.83	3.34	-5.41	1.93E-03	3.86E-06	Moderately soluble	-5.42	1.89E-03	3.79E-06	Moderately soluble	-5.23	2.94E-03	5.90E-06	Moderately soluble	High	No	No	No	No	Yes	Yes	Yes	-6.78	0	1	0	1	2	0	0
Molecule 86	CMNPD13376	3,4-dibromo-5-[[2-bromo-6-(ethoxymethyl)-3,4-dihydroxyphenyl]methyl]benzene-1,2-diol	Rhodomela confervoides	No Data	CCOCc1cc(O)c(c(c1Cc1cc(O)c(c(c1Br)Br)O)Br)O	C16H15Br3O5	527	24	12	0.25	5	5	4	102.75	90.15	2.83	4.51	4.77	3.29	4.75	4.03	-5.99	5.41E-04	1.03E-06	Moderately soluble	-6.12	3.96E-04	7.51E-07	Poorly soluble	-6.3	2.62E-04	4.98E-07	Poorly soluble	High	No	No	No	No	Yes	Yes	No	-6.31	1	1	0	1	2	0	0
Molecule 87	CMNPD14046	3,4-dibromo-5-(methylsulfinylmethyl)benzene-1,2-diol	Rhodomela confervoides	No Data	CS(=O)Cc1cc(O)c(c(c1Br)Br)O	C8H8Br2O3S	344.02	14	6	0.25	2	3	2	63.94	76.74	1.91	1.65	3.22	1.96	1.83	2.11	-3.2	2.18E-01	6.34E-04	Soluble	-2.87	4.59E-01	1.33E-03	Soluble	-3.73	6.47E-02	1.88E-04	Soluble	High	Yes	No	No	No	No	No	Yes	-7.23	0	0	0	1	0	0	0
Molecule 88	CMNPD14047	(E)-4-(2,3-dibromo-4,5-dihydroxyphenyl)but-3-en-2-one	Rhodomela confervoides	No Data	CC(=O)C=Cc1cc(O)c(c(c1Br)Br)O	C10H8Br2O3	335.98	15	6	0.1	2	3	2	65.79	57.53	1.82	2.7	3.12	2.42	3.1	2.63	-3.79	5.47E-02	1.63E-04	Soluble	-3.56	9.23E-02	2.75E-04	Soluble	-3.35	1.51E-01	4.50E-04	Soluble	High	Yes	No	Yes	No	Yes	No	No	-6.43	0	0	0	1	0	0	0
Molecule 89	CMNPD14048	2-(3-bromo-5-hydroxy-4-methoxyphenyl)-3-(2,3-dibromo-4,5-dihydroxyphenyl)propanoic acid	Rhodomela confervoides	No Data	COc1c(O)cc(cc1Br)C(C(=O)O)Cc1cc(O)c(c(c1Br)Br)O	C16H13Br3O6	540.98	25	12	0.19	5	6	4	102.94	107.22	2.31	4.35	4.51	3.21	4.01	3.68	-5.96	5.93E-04	1.10E-06	Moderately soluble	-6.32	2.61E-04	4.82E-07	Poorly soluble	-5.47	1.82E-03	3.36E-06	Moderately soluble	High	No	No	No	No	Yes	No	No	-6.51	1	1	0	1	2	0	0
Molecule 90	CMNPD14049	methyl 2-(3-bromo-5-hydroxy-4-methoxyphenyl)-3-(2,3-dibromo-4,5-dihydroxyphenyl)propanoate	Rhodomela confervoides	No Data	COC(=O)C(c1cc(O)c(c(c1)Br)OC)Cc1cc(O)c(c(c1Br)Br)O	C17H15Br3O6	555.01	26	12	0.24	6	6	3	107.26	96.22	3.5	4.68	4.6	3.43	4.55	4.15	-6.17	3.71E-04	6.68E-07	Poorly soluble	-6.43	2.07E-04	3.73E-07	Poorly soluble	-6.16	3.85E-04	6.93E-07	Poorly soluble	High	No	No	No	No	Yes	No	No	-6.36	1	1	0	1	2	0	0
Molecule 91	CMNPD14050	3-(2,3-dibromo-4,5-dihydroxyphenyl)-2-phenylpropanoic acid	Rhodomela confervoides	No Data	OC(=O)C(c1ccccc1)Cc1cc(O)c(c(c1Br)Br)O	C15H12Br2O4	416.06	21	12	0.13	4	4	3	86.73	77.76	1.73	4.05	4.03	3.47	3.71	3.4	-5.13	3.08E-03	7.41E-06	Moderately soluble	-5.39	1.71E-03	4.10E-06	Moderately soluble	-5.2	2.61E-03	6.27E-06	Moderately soluble	High	No	No	No	No	Yes	No	No	-5.96	0	0	0	1	2	0	0
Molecule 92	CMNPD14051	2-(3-bromo-5-hydroxy-4-methoxyphenyl)-2-(2,3-dibromo-4,5-dihydroxyphenyl)acetic acid	Rhodomela confervoides	No Data	COc1c(O)cc(cc1Br)C(c1cc(O)c(c(c1Br)Br)O)C(=O)O	C15H11Br3O6	526.96	24	12	0.13	4	6	4	98.13	107.22	2.37	4.06	4.32	2.98	3.62	3.47	-5.77	8.93E-04	1.69E-06	Moderately soluble	-6.02	5.08E-04	9.64E-07	Poorly soluble	-5.09	4.32E-03	8.20E-06	Moderately soluble	High	No	No	No	No	Yes	No	No	-6.63	1	1	0	1	2	0	0
Molecule 93	CMNPD14052	methyl 2-(3-bromo-5-hydroxy-4-methoxyphenyl)acetate	Rhodomela confervoides	No Data	COC(=O)Cc1cc(O)c(c(c1)Br)OC	C10H11BrO4	275.1	15	6	0.3	4	4	1	58.52	55.76	2.51	2.02	1.88	1.79	2.29	2.1	-2.85	3.88E-01	1.41E-03	Soluble	-2.82	4.18E-01	1.52E-03	Soluble	-3.28	1.43E-01	5.21E-04	Soluble	High	Yes	No	Yes	No	No	No	No	-6.54	0	0	0	0	0	0	0
Molecule 94	CMNPD14935	methyl 1-[(2,3-dibromo-4,5-dihydroxyphenyl)methyl]-5-oxopyrrolidine-2-carboxylate	Rhodomela confervoides	No Data	COC(=O)C1CCC(=O)N1Cc1cc(O)c(c(c1Br)Br)O	C13H13Br2NO5	423.05	21	6	0.38	4	5	2	85.88	87.07	1.94	1.91	1.75	1.53	2.22	1.87	-3.61	1.03E-01	2.43E-04	Soluble	-3.36	1.84E-01	4.35E-04	Soluble	-3.44	1.54E-01	3.65E-04	Soluble	High	No	No	No	Yes	No	No	No	-7.52	0	0	0	1	1	0	0
Molecule 95	CMNPD14936	1-[(2,3-dibromo-4,5-dihydroxyphenyl)methyl]-5-oxopyrrolidine-2-carboxylic acid	Rhodomela confervoides	No Data	OC(=O)C1CCC(=O)N1Cc1cc(O)c(c(c1Br)Br)O	C12H11Br2NO5	409.03	20	6	0.33	3	5	3	81.56	98.07	1.62	1.58	1.67	1.28	1.7	1.57	-3.4	1.65E-01	4.02E-04	Soluble	-3.25	2.30E-01	5.62E-04	Soluble	-2.75	7.31E-01	1.79E-03	Soluble	High	No	No	No	No	No	No	No	-7.67	0	0	0	1	1	0	0
Molecule 96	CMNPD14937	methyl 1-[[3-bromo-2-[(2,3-dibromo-4,5-dihydroxyphenyl)methyl]-4,5-dihydroxyphenyl]methyl]-5-oxopyrrolidine-2-carboxylate	Rhodomela confervoides	No Data	COC(=O)C1CCC(=O)N1Cc1cc(O)c(c(c1Cc1cc(O)c(c(c1Br)Br)O)Br)O	C20H18Br3NO7	624.07	31	12	0.3	6	7	4	127.08	127.53	3.02	3.81	3.52	2.41	3.97	3.35	-6	6.24E-04	1.00E-06	Moderately soluble	-6.18	4.10E-04	6.56E-07	Poorly soluble	-5.83	9.32E-04	1.49E-06	Moderately soluble	High	No	No	No	Yes	No	No	Yes	-7.4	1	1	0	1	2	0	1
Molecule 97	CMNPD14938	(2R,3R,4S,5R)-2-[2-[(2,3-dibromo-4,5-dihydroxyphenyl)methylamino]purin-9-yl]-5-(hydroxymethyl)oxolane-3,4-diol	Rhodomela confervoides	deoxyguanosine	OC[C@H]1O[C@H]([C@@H]([C@@H]1O)O)n1cnc2c1nc(NCc1cc(O)c(c(c1Br)Br)O)nc2	C17H17Br2N5O6	547.15	30	15	0.35	5	9	6	111.51	166.01	2.3	0.93	0.32	-0.46	-0.19	0.58	-3.86	7.58E-02	1.39E-04	Soluble	-4	5.44E-02	9.94E-05	Moderately soluble	-3.24	3.13E-01	5.73E-04	Soluble	Low	No	Yes	No	No	No	No	No	-8.98	3	1	1	1	1	1	2
Molecule 98	CMNPD15860	methyl 4-[(2,3-dibromo-4,5-dihydroxyphenyl)methylcarbamoylamino]butanoate	Rhodomela confervoides	No Data	COC(=O)CCCNC(=O)NCc1cc(O)c(c(c1Br)Br)O	C13H16Br2N2O5	440.08	22	6	0.38	9	5	4	87.17	107.89	1.78	1.72	2.22	1.93	2.09	1.95	-3.26	2.42E-01	5.50E-04	Soluble	-3.6	1.10E-01	2.50E-04	Soluble	-4.58	1.14E-02	2.60E-05	Moderately soluble	High	No	No	No	Yes	No	No	No	-7.76	0	0	0	1	2	0	0
Molecule 99	CMNPD15861	methyl 4-[(2,3-dibromo-4,5-dihydroxyphenyl)methyl-[(2,3-dibromo-4,5-dihydroxyphenyl)methylcarbamoyl]amino]butanoate	Rhodomela confervoides	No Data	COC(=O)CCCN(C(=O)NCc1cc(O)c(c(c1Br)Br)O)Cc1cc(O)c(c(c1Br)Br)O	C20H20Br4N2O7	720	33	12	0.3	11	7	5	136.01	139.56	3.4	4.07	4.92	3.42	4.09	3.98	-6.41	2.79E-04	3.88E-07	Poorly soluble	-6.71	1.42E-04	1.97E-07	Poorly soluble	-6.99	7.42E-05	1.03E-07	Poorly soluble	Low	No	No	No	Yes	Yes	No	No	-7.8	1	2	1	1	3	1	1
Molecule 100	CMNPD15862	methyl 4-[[3-bromo-2-[(2,3-dibromo-4,5-dihydroxyphenyl)methyl]-4,5-dihydroxyphenyl]methylcarbamoylamino]butanoate	Rhodomela confervoides	No Data	COC(=O)CCCNC(=O)NCc1cc(O)c(c(c1Cc1cc(O)c(c(c1Br)Br)O)Br)O	C20H21Br3N2O7	641.1	32	12	0.3	11	7	6	128.37	148.35	3.21	3.62	3.99	2.84	3.96	3.52	-5.65	1.45E-03	2.25E-06	Moderately soluble	-6.42	2.42E-04	3.78E-07	Poorly soluble	-6.96	6.95E-05	1.08E-07	Poorly soluble	Low	No	No	No	Yes	Yes	No	No	-7.64	2	1	2	1	3	1	2
Molecule 101	CMNPD15863	methyl 4-[[[3-bromo-2-[(2,3-dibromo-4,5-dihydroxyphenyl)methyl]-4,5-dihydroxyphenyl]methyl-[(2,3-dibromo-4,5-dihydroxyphenyl)methyl]carbamoyl]amino]butanoate	Rhodomela confervoides	No Data	COC(=O)CCCNC(=O)N(Cc1cc(O)c(c(c1Br)Br)O)Cc1cc(O)c(c(c1Cc1cc(O)c(c(c1Br)Br)O)Br)O	C27H25Br5N2O9	921.02	43	18	0.26	13	9	7	177.21	180.02	4	5.97	6.68	4.09	5.89	5.33	-8.76	1.59E-06	1.73E-09	Poorly soluble	-9.53	2.74E-07	2.97E-10	Poorly soluble	-9.28	4.81E-07	5.22E-10	Poorly soluble	Low	No	No	No	No	No	No	No	-7.68	3	3	2	1	3	2	4
Molecule 102	CMNPD15864	3,4-dibromo-5-(2-hydroxyethyl)benzene-1,2-diol	Rhodomela confervoides	No Data	OCCc1cc(O)c(c(c1Br)Br)O	C8H8Br2O3	311.96	13	6	0.25	2	3	3	56.82	60.69	2.02	2.17	2.16	2.05	2.42	2.16	-3.35	1.39E-01	4.46E-04	Soluble	-3.08	2.61E-01	8.37E-04	Soluble	-3.17	2.11E-01	6.76E-04	Soluble	High	Yes	No	Yes	No	Yes	No	No	-6.66	0	0	0	1	0	0	0
Molecule 103	CMNPD15865	2-(2,3-dibromo-4,5-dihydroxyphenyl)ethyl hydrogen sulfate	Rhodomela confervoides	No Data	Brc1c(CCOS(=O)(=O)O)cc(c(c1Br)O)O	C8H8Br2O6S	392.02	17	6	0.25	4	6	3	67.28	112.44	0.55	1.79	3.07	1.41	0.95	1.55	-3.4	1.58E-01	4.02E-04	Soluble	-3.77	6.66E-02	1.70E-04	Soluble	-2.78	6.49E-01	1.66E-03	Soluble	High	No	No	No	No	No	No	No	-7.42	0	0	0	1	1	0	0
Molecule 104	CMNPD15866	2-(3-bromo-4,5-dihydroxyphenyl)ethyl hydrogen sulfate	Rhodomela confervoides	No Data	Oc1cc(CCOS(=O)(=O)O)cc(c1O)Br	C8H9BrO6S	313.12	16	6	0.25	4	6	3	59.58	112.44	2.07	1.1	2.3	0.7	0.22	1.28	-2.49	1.02E+00	3.25E-03	Soluble	-3.05	2.77E-01	8.83E-04	Soluble	-1.98	3.26E+00	1.04E-02	Soluble	High	No	No	No	No	No	No	No	-7.43	0	0	0	1	0	0	0
Molecule 105	CMNPD15867	2-[3-bromo-2-[(2,3-dibromo-4,5-dihydroxyphenyl)methyl]-4,5-dihydroxyphenyl]ethyl hydrogen sulfate	Rhodomela confervoides	No Data	Oc1cc(CCOS(=O)(=O)O)c(c(c1O)Br)Cc1cc(O)c(c(c1Br)Br)O	C15H13Br3O8S	593.04	27	12	0.2	6	8	5	108.48	152.9	1.98	3.69	4.83	2.53	2.67	3.14	-5.77	9.97E-04	1.68E-06	Moderately soluble	-6.59	1.52E-04	2.56E-07	Poorly soluble	-5.18	3.89E-03	6.56E-06	Moderately soluble	Low	No	No	No	No	Yes	No	No	-7.3	1	1	1	1	2	1	1
Molecule 106	CMNPD16781	7-[[3-bromo-2-[(2,3-dibromo-4,5-dihydroxyphenyl)methyl]-4,5-dihydroxyphenyl]methyl]-3H-purine-2,6-dione	Rhodomela confervoides	No Data	O=c1[nH]c(=O)c2c([nH]1)ncn2Cc1cc(O)c(c(c1Cc1cc(O)c(c(c1Br)Br)O)Br)O	C19H13Br3N4O6	633.04	32	21	0.11	4	7	6	127.37	164.46	2.17	3.37	3.16	1.64	4.04	2.88	-6.11	4.92E-04	7.77E-07	Poorly soluble	-6.5	1.99E-04	3.15E-07	Poorly soluble	-6.91	7.81E-05	1.23E-07	Poorly soluble	Low	No	No	Yes	No	No	No	No	-7.77	2	1	1	1	1	1	3
Molecule 107	CMNPD16782	7-[(2,3-dibromo-4,5-dihydroxyphenyl)methyl]-3H-purine-2,6-dione	Rhodomela confervoides	No Data	O=c1[nH]c(=O)c2c([nH]1)ncn2Cc1cc(O)c(c(c1Br)Br)O	C12H8Br2N4O4	432.02	22	15	0.08	2	5	4	86.17	124	1.61	1.47	1.4	0.65	2.42	1.51	-3.82	6.58E-02	1.52E-04	Soluble	-3.68	9.01E-02	2.09E-04	Soluble	-4.53	1.29E-02	2.99E-05	Moderately soluble	High	No	No	Yes	No	No	No	No	-7.89	0	0	0	1	1	0	0
Molecule 108	CMNPD16783	5-[[6-[(6-aminopurin-9-yl)methyl]-2-bromo-3,4-dihydroxyphenyl]methyl]-3,4-dibromobenzene-1,2-diol	Rhodomela confervoides	No Data	Oc1c(O)cc(c(c1Br)Cc1cc(O)c(c(c1Br)Br)O)Cn1cnc2c1ncnc2N	C19H14Br3N5O4	616.06	31	21	0.11	4	7	5	126.12	150.54	2.57	3.87	4.17	2.01	3.02	3.13	-6.33	2.85E-04	4.62E-07	Poorly soluble	-6.73	1.15E-04	1.87E-07	Poorly soluble	-6.76	1.07E-04	1.74E-07	Poorly soluble	Low	No	No	Yes	No	No	No	Yes	-7.31	1	1	1	1	2	1	2
Molecule 109	CMNPD16784	(2S)-2-amino-3-(3-bromo-5-hydroxy-4-methoxyphenyl)propanoic acid	Rhodomela confervoides	No Data	COc1c(O)cc(cc1Br)C[C@@H](C(=O)O)N	C10H12BrNO4	290.11	16	6	0.3	4	5	3	61.72	92.78	1.63	-1.1	1.12	-1.25	1.15	0.31	-0.96	3.19E+01	1.10E-01	Very soluble	-0.36	1.27E+02	4.38E-01	Very soluble	-2.26	1.58E+00	5.45E-03	Soluble	High	No	No	No	No	No	No	No	-8.85	0	0	0	0	0	0	0
Molecule 110	CMNPD16785	(3S)-8-bromo-6-hydroxy-7-methoxy-1,2,3,4-tetrahydroisoquinoline-3-carboxylic acid	Rhodomela confervoides	No Data	COc1c(O)cc2c(c1Br)CN[C@@H](C2)C(=O)O	C11H12BrNO4	302.12	17	6	0.36	2	5	3	68.58	78.79	1.86	-1.02	0.73	-1.37	1.54	0.35	-1.2	1.91E+01	6.31E-02	Very soluble	-0.15	2.15E+02	7.12E-01	Very soluble	-2.82	4.62E-01	1.53E-03	Soluble	High	No	No	No	No	No	No	No	-8.87	0	0	0	0	0	0	0
Molecule 111	CMNPD16786	methyl (3S)-8-bromo-6-hydroxy-7-methoxy-1,2,3,4-tetrahydroisoquinoline-3-carboxylate	Rhodomela confervoides	No Data	COC(=O)[C@H]1NCc2c(C1)cc(c(c2Br)OC)O	C12H14BrNO4	316.15	18	6	0.42	3	5	2	72.9	67.79	2.48	1.59	0.82	1.11	2.05	1.61	-2.85	4.46E-01	1.41E-03	Soluble	-2.62	7.50E-01	2.37E-03	Soluble	-3.51	9.75E-02	3.08E-04	Soluble	High	No	No	No	No	No	No	No	-7.1	0	0	0	0	0	0	0
Molecule 112	CMNPD16787	methyl (3S)-6-bromo-8-hydroxy-7-methoxy-1,2,3,4-tetrahydroisoquinoline-3-carboxylate	Rhodomela confervoides	No Data	COC(=O)[C@H]1NCc2c(C1)cc(c(c2O)OC)Br	C12H14BrNO4	316.15	18	6	0.42	3	5	2	72.9	67.79	2.55	1.59	0.82	1.11	2.05	1.62	-2.85	4.46E-01	1.41E-03	Soluble	-2.62	7.50E-01	2.37E-03	Soluble	-3.51	9.75E-02	3.08E-04	Soluble	High	No	No	No	No	No	No	No	-7.1	0	0	0	1	0	0	0
Molecule 113	CMNPD21141	3,4-dibromo-5-(methylsulfonylmethyl)benzene-1,2-diol	Rhodomela confervoides	No Data	Brc1c(cc(c(c1Br)O)O)CS(=O)(=O)C	C8H8Br2O4S	360.02	15	6	0.25	2	4	2	64.62	82.98	1.6	1.77	3.1	1.83	1.93	2.04	-3.35	1.60E-01	4.45E-04	Soluble	-3.13	2.67E-01	7.40E-04	Soluble	-3.62	8.58E-02	2.38E-04	Soluble	High	No	No	No	No	No	No	No	-7.24	0	0	0	1	1	0	0
Molecule 114	CMNPD21142	3,4-dibromo-5-(2,3-dihydroxypropoxymethyl)benzene-1,2-diol	Rhodomela confervoides	No Data	OCC(COCc1cc(O)c(c(c1Br)Br)O)O	C10H12Br2O5	372.01	17	6	0.4	5	5	4	68.68	90.15	2.02	0.94	1.34	0.92	1.95	1.43	-2.67	7.96E-01	2.14E-03	Soluble	-2.42	1.42E+00	3.80E-03	Soluble	-2.75	6.62E-01	1.78E-03	Soluble	High	No	No	No	No	No	No	No	-7.9	0	0	0	1	1	0	0
Molecule 115	CMNPD21143	5-(aminomethyl)-3,4-dibromobenzene-1,2-diol	Rhodomela confervoides	No Data	NCc1cc(O)c(c(c1Br)Br)O	C7H7Br2NO2	296.94	12	6	0.14	1	3	3	53.56	66.48	1.8	1.45	1.93	1.76	1.85	1.76	-2.9	3.75E-01	1.26E-03	Soluble	-2.45	1.05E+00	3.53E-03	Soluble	-2.99	3.05E-01	1.03E-03	Soluble	High	Yes	No	No	No	No	No	Yes	-7.08	0	1	0	1	0	0	0
Molecule 116	CMNPD21144	2-(2,3-dibromo-4,5-dihydroxyphenyl)acetic acid	Rhodomela confervoides	No Data	OC(=O)Cc1cc(O)c(c(c1Br)Br)O	C8H6Br2O4	325.94	14	6	0.12	2	4	3	57.43	77.76	1.58	2.06	2.25	1.92	1.99	1.96	-3.34	1.48E-01	4.53E-04	Soluble	-3.32	1.55E-01	4.77E-04	Soluble	-2.71	6.41E-01	1.97E-03	Soluble	High	No	No	No	No	No	No	No	-6.83	0	0	0	1	0	0	0
Molecule 117	CMNPD21145	3-bromo-5-(hydroxymethyl)-2-methoxyphenol	Rhodomela confervoides	No Data	OCc1cc(O)c(c(c1)Br)OC	C8H9BrO3	233.06	12	6	0.25	2	3	2	48.78	49.69	2.05	1.34	1.5	1.34	1.87	1.62	-2.37	1.00E+00	4.29E-03	Soluble	-1.99	2.41E+00	1.03E-02	Very soluble	-2.64	5.35E-01	2.30E-03	Soluble	High	Yes	No	No	No	No	No	No	-6.77	0	0	0	0	1	0	0
Molecule 118	CMNPD21146	(E)-4-(2-bromo-4,5-dihydroxyphenyl)but-3-en-2-one	Rhodomela confervoides	No Data	CC(=O)C=Cc1cc(O)c(cc1Br)O	C10H9BrO3	257.08	14	6	0.1	2	3	2	58.09	57.53	1.72	2.01	2.35	1.74	2.4	2.05	-2.89	3.35E-01	1.30E-03	Soluble	-2.85	3.67E-01	1.43E-03	Soluble	-2.53	7.60E-01	2.96E-03	Soluble	High	Yes	No	No	No	No	No	No	-6.44	0	0	0	1	0	0	0
Molecule 119	CMNPD22395	(3S)-3-[(2,3-dibromo-4,5-dihydroxyphenyl)methyl]pyrrolidine-2,5-dione	Rhodomela confervoides	No Data	O=C1NC(=O)[C@H](C1)Cc1cc(O)c(c(c1Br)Br)O	C11H9Br2NO4	379	18	6	0.27	2	4	3	75.08	86.63	1.21	1.63	1.45	1.43	2.53	1.65	-3.33	1.77E-01	4.66E-04	Soluble	-3.06	3.29E-01	8.67E-04	Soluble	-4	3.76E-02	9.91E-05	Moderately soluble	High	No	No	No	No	No	No	No	-7.45	0	0	0	1	1	0	0
Molecule 120	CMNPD22396	methyl 4-[(2,3-dibromo-4,5-dihydroxyphenyl)methylamino]-4-oxobutanoate	Rhodomela confervoides	No Data	COC(=O)CCC(=O)NCc1cc(O)c(c(c1Br)Br)O	C12H13Br2NO5	411.04	20	6	0.33	7	5	3	79.18	95.86	2.32	1.46	2.04	1.67	2.44	1.99	-3.07	3.51E-01	8.55E-04	Soluble	-3.08	3.42E-01	8.33E-04	Soluble	-4.16	2.88E-02	7.00E-05	Moderately soluble	High	No	No	Yes	Yes	No	No	No	-7.77	0	0	0	1	1	0	0
Molecule 121	CMNPD22397	4-[(2,3-dibromo-4,5-dihydroxyphenyl)methylamino]-4-oxobutanoic acid	Rhodomela confervoides	No Data	O=C(NCc1cc(O)c(c(c1Br)Br)O)CCC(=O)O	C11H11Br2NO5	397.02	19	6	0.27	6	5	4	74.86	106.86	1.4	1.14	1.95	1.41	1.91	1.56	-2.86	5.51E-01	1.39E-03	Soluble	-2.98	4.17E-01	1.05E-03	Soluble	-3.46	1.36E-01	3.43E-04	Soluble	High	No	No	No	No	No	No	No	-7.91	0	0	0	1	1	0	0
Molecule 122	CMNPD22398	3-bromo-5-hydroxy-4-methoxybenzamide	Rhodomela confervoides	No Data	COc1c(O)cc(cc1Br)C(=O)N	C8H8BrNO3	246.06	13	6	0.12	2	3	2	50.75	72.55	1.49	1.11	1.26	1.07	1.19	1.22	-2.27	1.31E+00	5.32E-03	Soluble	-2.23	1.46E+00	5.93E-03	Soluble	-2.4	9.84E-01	4.00E-03	Soluble	High	No	No	No	No	No	No	No	-7.01	0	0	0	0	1	0	0
Molecule 123	CMNPD22399	2-(3-bromo-5-hydroxy-4-methoxyphenyl)acetamide	Rhodomela confervoides	No Data	COc1c(O)cc(cc1Br)CC(=O)N	C9H10BrNO3	260.08	14	6	0.22	3	3	2	55.34	72.55	1.62	1.04	1.19	1.1	1.54	1.3	-2.23	1.54E+00	5.93E-03	Soluble	-2.15	1.82E+00	7.02E-03	Soluble	-2.8	4.12E-01	1.58E-03	Soluble	High	No	No	No	No	No	No	No	-7.15	0	0	0	0	0	0	0
Molecule 124	CMNPD31019	4-[(2,3-dibromo-4,5-dihydroxyphenyl)methyl-[[(2R)-5-oxopyrrolidin-2-yl]carbamoyl]amino]butanoic acid	Rhodomela confervoides	rhodomelin A	OC(=O)CCCN(C(=O)N[C@@H]1CCC(=O)N1)Cc1cc(O)c(c(c1Br)Br)O	C16H19Br2N3O6	509.15	27	6	0.44	9	6	5	106.98	139.2	1.52	1.12	1.7	1.01	1.27	1.33	-3.27	2.72E-01	5.34E-04	Soluble	-3.64	1.18E-01	2.31E-04	Soluble	-3.91	6.24E-02	1.22E-04	Soluble	High	No	Yes	No	Yes	No	No	No	-8.61	1	1	0	1	2	1	0
Molecule 125	CMNPD14025	3-bromo-4-[3,4-dibromo-5-(ethoxymethyl)-2-hydroxyphenoxy]-5-(ethoxymethyl)benzene-1,2-diol	Leathesia marina	No Data	CCOCc1cc(Oc2c(COCC)cc(c(c2Br)O)O)c(c(c1Br)Br)O	C18H19Br3O6	571.05	27	12	0.33	8	6	3	113.46	88.38	3.71	4.49	5.65	3.18	5.25	4.45	-6.01	5.58E-04	9.77E-07	Poorly soluble	-6.07	4.90E-04	8.58E-07	Poorly soluble	-7.1	4.57E-05	8.00E-08	Poorly soluble	High	No	No	No	Yes	Yes	Yes	No	-6.6	1	2	0	1	3	0	0
Molecule 126	CMNPD14026	3,4-dibromo-5-[[2,4-dihydroxy-6-(hydroxymethyl)-3-methoxyphenyl]methyl]benzene-1,2-diol	Leathesia marina	No Data	OCc1cc(O)c(c(c1Cc1cc(O)c(c(c1Br)Br)O)O)OC	C15H14Br2O6	450.08	23	12	0.2	4	6	5	92.01	110.38	2.48	2.89	2.97	1.9	3.21	2.69	-4.57	1.20E-02	2.67E-05	Moderately soluble	-4.87	6.10E-03	1.35E-05	Moderately soluble	-4.56	1.25E-02	2.77E-05	Moderately soluble	High	No	No	Yes	No	Yes	Yes	Yes	-6.99	0	0	0	1	1	0	0
Molecule 127	CMNPD14027	4-[(2,3-dibromo-4,5-dihydroxyphenyl)methyl]-5-(methoxymethyl)benzene-1,2,3-triol	Leathesia marina	No Data	COCc1cc(O)c(c(c1Cc1cc(O)c(c(c1Br)Br)O)O)O	C15H14Br2O6	450.08	23	12	0.2	4	6	5	92.27	110.38	2.37	3.1	3.32	1.9	3.21	2.78	-4.71	8.87E-03	1.97E-05	Moderately soluble	-5.09	3.69E-03	8.20E-06	Moderately soluble	-4.56	1.25E-02	2.77E-05	Moderately soluble	High	No	No	Yes	No	Yes	Yes	Yes	-6.84	0	0	0	1	1	0	0
Molecule 128	CMNPD14028	3,4,7,8-tetrabromo-9,10-dimethoxy-9,10-dihydroanthracene-1,2,5,6-tetrol	Leathesia marina	No Data	COC1c2c(C(c3c1c(Br)c(c(c3O)O)Br)OC)c(Br)c(c(c2O)O)Br	C16H12Br4O6	619.88	26	12	0.25	2	6	4	109.58	99.38	3.03	4.04	4.7	2.68	4.19	3.73	-6.44	2.26E-04	3.65E-07	Poorly soluble	-5.83	9.16E-04	1.48E-06	Moderately soluble	-6.04	5.65E-04	9.12E-07	Poorly soluble	High	No	Yes	No	No	No	No	Yes	-7.21	1	1	0	1	2	0	1
Molecule 129	CMNPD14029	7-bromo-1-(2,3-dibromo-4,5-dihydroxyphenyl)-1,3-dihydro-2-benzofuran-5,6-diol	Leathesia marina	No Data	Oc1cc2COC(c2c(c1O)Br)c1cc(O)c(c(c1Br)Br)O	C14H9Br3O5	496.93	22	12	0.14	1	5	4	91.02	90.15	2.23	3.49	3.94	2.44	3.67	3.15	-5.46	1.73E-03	3.49E-06	Moderately soluble	-5.07	4.27E-03	8.59E-06	Moderately soluble	-5.06	4.36E-03	8.77E-06	Moderately soluble	High	No	Yes	Yes	No	No	Yes	Yes	-6.85	0	1	0	1	1	0	0
Molecule 130	CMNPD14030	(4aS,10aS)-6,7-dibromo-4a-hydroxy-3,8-bis(hydroxymethyl)-10a-methoxy-4H-dibenzo-p-dioxin-1-one	Leathesia marina	No Data	OCC1=CC(=O)[C@]2([C@@](C1)(O)Oc1c(O2)cc(c(c1Br)Br)CO)OC	C15H14Br2O7	466.08	24	6	0.4	3	7	3	88.78	105.45	2.66	0.31	1.25	0.8	2.49	1.5	-2.91	5.71E-01	1.22E-03	Soluble	-2.09	3.81E+00	8.18E-03	Soluble	-3.93	5.46E-02	1.17E-04	Soluble	High	No	Yes	No	Yes	No	No	No	-8.92	0	0	0	0	1	0	0
Molecule 131	CMNPD14031	(E)-3-(2,3-dibromo-4,5-dihydroxyphenyl)-2-methylprop-2-enal	Leathesia marina	No Data	O=CC(=Cc1cc(O)c(c(c1Br)Br)O)C	C10H8Br2O3	335.98	15	6	0.1	2	3	2	65.79	57.53	1.89	2.86	3.12	2.42	3.1	2.68	-3.89	4.34E-02	1.29E-04	Soluble	-3.73	6.30E-02	1.87E-04	Soluble	-3.35	1.51E-01	4.50E-04	Soluble	High	Yes	No	Yes	No	Yes	No	No	-6.32	0	0	0	1	0	0	0
Molecule 132	CMNPD14032	3,4-dibromo-5-(3-hydroxy-2-methylpropyl)benzene-1,2-diol	Leathesia marina	No Data	OCC(Cc1cc(O)c(c(c1Br)Br)O)C	C10H12Br2O3	340.01	15	6	0.4	3	3	3	66.44	60.69	2.07	2.96	2.79	2.6	2.96	2.68	-3.91	4.17E-02	1.23E-04	Soluble	-3.9	4.31E-02	1.27E-04	Soluble	-3.59	8.76E-02	2.58E-04	Soluble	High	Yes	No	No	No	No	Yes	No	-6.27	0	0	0	1	0	0	0
Molecule 133	CMNPD13339	(1R,2S,9Z,12Z,14S,15R,16R)-16-chloro-2-ethyl-15-hydroxy-3-oxabicyclo[12.3.0]heptadeca-9,12-dien-4-one	Eisenia bicyclis	eiseniachloride A	CC[C@@H]1OC(=O)CCCCC=CCC=C[C@H]2[C@H]1C[C@H]([C@@H]2O)Cl	C18H27ClO3	326.86	22	0	0.72	1	3	1	90.71	46.53	3.19	4.37	3.99	3.43	2.66	3.53	-4.55	9.14E-03	2.79E-05	Moderately soluble	-5.06	2.83E-03	8.65E-06	Moderately soluble	-2.68	6.84E-01	2.09E-03	Soluble	High	Yes	No	No	No	Yes	No	No	-5.19	0	0	0	0	1	0	0
Molecule 134	CMNPD13340	(1R,2S,12Z,14S,15R,16R)-16-chloro-2-ethyl-15-hydroxy-3-oxabicyclo[12.3.0]heptadec-12-en-4-one	Eisenia bicyclis	eiseniachloride B	CC[C@@H]1OC(=O)CCCCCCCC=C[C@H]2[C@H]1C[C@H]([C@@H]2O)Cl	C18H29ClO3	328.87	22	0	0.83	1	3	1	91.18	46.53	3.16	4.91	4.21	3.53	3.07	3.77	-4.91	4.08E-03	1.24E-05	Moderately soluble	-5.62	7.83E-04	2.38E-06	Moderately soluble	-3.15	2.35E-01	7.14E-04	Soluble	High	Yes	No	No	No	Yes	No	No	-4.82	0	0	0	0	1	0	0
Molecule 135	CMNPD13341	(1R,2S,9Z,12Z,14S,15R,16R)-2-ethyl-15-hydroxy-16-iodo-3-oxabicyclo[12.3.0]heptadeca-9,12-dien-4-one	Eisenia bicyclis	eiseniachloride C	CC[C@@H]1OC(=O)CCCCC=CCC=C[C@H]2[C@H]1C[C@H]([C@@H]2O)I	C18H27IO3	418.31	22	0	0.72	1	3	1	98.87	46.53	3.36	4.71	4.19	3.66	2.99	3.78	-5.33	1.93E-03	4.63E-06	Moderately soluble	-5.42	1.61E-03	3.84E-06	Moderately soluble	-2.94	4.77E-01	1.14E-03	Soluble	High	Yes	No	No	No	Yes	No	No	-5.51	0	0	0	0	2	0	0
Molecule 136	CMNPD13342	(1R,2S,12Z,14S,15R,16R)-2-ethyl-15-hydroxy-16-iodo-3-oxabicyclo[12.3.0]heptadec-12-en-4-one	Eisenia bicyclis	eiseniaiodide A	CC[C@@H]1OC(=O)CCCCCCCC=C[C@H]2[C@H]1C[C@H]([C@@H]2O)I	C18H29IO3	420.33	22	0	0.83	1	3	1	99.35	46.53	3.23	5.25	4.41	3.75	3.39	4.01	-5.69	8.63E-04	2.05E-06	Moderately soluble	-5.98	4.44E-04	1.06E-06	Moderately soluble	-3.41	1.64E-01	3.90E-04	Soluble	High	Yes	No	No	No	Yes	No	No	-5.14	0	0	0	0	2	0	1
Molecule 137	CMNPD13343	(1R,2S,8Z,11Z,14Z,16S,17R,18R)-18-chloro-2-ethyl-17-hydroxy-3-oxabicyclo[14.3.0]nonadeca-8,11,14-trien-4-one	Eisenia bicyclis	eiseniaiodide B	CC[C@@H]1OC(=O)CCCC=CCC=CCC=C[C@H]2[C@H]1C[C@H]([C@@H]2O)Cl	C20H29ClO3	352.9	24	0	0.65	1	3	1	99.85	46.53	3.34	4.91	4.55	3.79	2.73	3.86	-5.06	3.11E-03	8.81E-06	Moderately soluble	-5.62	8.40E-04	2.38E-06	Moderately soluble	-2.75	6.25E-01	1.77E-03	Soluble	High	Yes	No	No	No	Yes	No	Yes	-4.97	0	0	0	0	2	0	0
Molecule 138	CMNPD13344	(1R,2S,3Z,6Z,14S,16S,18R)-18-ethyl-13,17-dioxatricyclo[12.4.0.02,16]octadeca-3,6-dien-12-one	Eisenia bicyclis	No Data	CC[C@H]1O[C@@H]2[C@@H]3[C@H]1[C@H](C2)OC(=O)CCCCC=CCC=C3	C18H26O3	290.4	21	0	0.72	1	3	0	83.72	35.53	3.41	4.09	3.79	3.2	2.56	3.41	-4.15	2.05E-02	7.06E-05	Moderately soluble	-4.54	8.35E-03	2.87E-05	Moderately soluble	-2.39	1.19E+00	4.08E-03	Soluble	High	Yes	No	No	No	Yes	No	No	-5.17	0	0	0	0	1	0	0
Molecule 139	CMNPD13345	(5Z,8Z)-9-[(1R,3R,4S,6R,7S)-6-chloro-3-ethyl-2-oxabicyclo[2.2.1]heptan-7-yl]nona-5,8-dienoic acid	Eisenia bicyclis	No Data	CC[C@H]1O[C@@H]2[C@H]([C@@H]1C[C@H]2Cl)C=CCC=CCCCC(=O)O	C17H25ClO3	312.83	21	0	0.71	8	3	1	86.31	46.53	0	3.74	4.16	3.2	3.92	3	-3.61	7.72E-02	2.47E-04	Soluble	-4.41	1.22E-02	3.90E-05	Moderately soluble	-2.69	6.36E-01	2.03E-03	Soluble	High	Yes	No	No	No	No	No	No	-5.55	0	0	0	0	2	0	0
Molecule 140	CMNPD13346	(1R,5Z,14R,16S,17R)-13-ethyl-3,16-dihydroxy-12-oxatricyclo[12.3.0.02,17]heptadec-5-en-11-one	Eisenia bicyclis	No Data	CCC1OC(=O)CCCCC=CCC(C2[C@H]3[C@H]1C[C@@H]([C@@H]23)O)O	C18H28O4	308.41	22	0	0.83	1	4	2	85.43	66.76	2.87	2.76	2.43	2.44	1.54	2.41	-3.42	1.16E-01	3.76E-04	Soluble	-3.82	4.70E-02	1.52E-04	Soluble	-1.5	9.80E+00	3.18E-02	Soluble	High	Yes	No	No	No	No	No	No	-6.22	0	0	0	0	0	0	0
Molecule 141	CMNPD13347	(7Z,10Z)-12-[(Z)-hept-4-enoyl]-1-oxacyclododeca-7,10-dien-2-one	Eisenia bicyclis	No Data	CCC=CCCC(=O)C1C=CCC=CCCCCC(=O)O1	C18H26O3	290.4	21	0	0.56	5	3	0	86.59	43.37	3.41	4.38	4.29	3.02	3.78	3.77	-4.07	2.47E-02	8.51E-05	Moderately soluble	-5.01	2.86E-03	9.84E-06	Moderately soluble	-3.04	2.66E-01	9.16E-04	Soluble	High	Yes	No	Yes	Yes	Yes	No	No	-4.96	0	0	0	0	1	0	0
Molecule 142	CMNPD14000	4-(3,5-dihydroxyphenoxy)-8-(2,4,6-trihydroxyphenoxy)dibenzo-p-dioxin-1,3,6-triol	Eisenia bicyclis	No Data	Oc1cc(O)c(c(c1)O)Oc1cc(O)c2c(c1)Oc1c(O2)c(Oc2cc(O)cc(c2)O)c(cc1O)O	C24H16O12	496.38	36	24	0	4	12	8	122.25	198.76	2.33	3.27	4.81	0.15	1.2	2.35	-5.21	3.08E-03	6.21E-06	Moderately soluble	-7.12	3.78E-05	7.61E-08	Poorly soluble	-4.13	3.68E-02	7.41E-05	Moderately soluble	Low	No	No	No	No	Yes	No	No	-7.01	2	1	1	0	1	1	3
Molecule 143	CMNPD257	dipotassium;[2,3-dibromo-4-(hydroxymethyl)-6-sulfonatooxyphenyl] sulfate	Vertebrata lanosa	No Data	OCc1cc(OS(=O)(=O)[O-])c(c(c1Br)Br)OS(=O)(=O)[O-].[K+].[K+]	C7H4Br2K2O9S2	534.24	22	6	0.14	5	9	1	68.71	169.85	-13.53	0.52	2.39	0.62	-0.75	-2.15	-3.35	2.38E-01	4.45E-04	Soluble	-3.66	1.18E-01	2.20E-04	Soluble	-1.98	5.59E+00	1.05E-02	Soluble	Low	No	Yes	No	No	No	No	No	-9.19	1	1	1	0	1	1	1
Molecule 144	CMNPD258	dipotassium;[2,3-dibromo-6-hydroxy-4-(sulfonatooxymethyl)phenyl] sulfate	Vertebrata lanosa	No Data	Brc1c(COS(=O)(=O)[O-])cc(c(c1Br)OS(=O)(=O)[O-])O.[K+].[K+]	C7H4Br2K2O9S2	534.24	22	6	0.14	5	9	1	68.97	169.85	-11.43	0.73	2.74	0.62	-0.75	-1.62	-3.48	1.75E-01	3.28E-04	Soluble	-3.88	7.11E-02	1.33E-04	Soluble	-1.98	5.59E+00	1.05E-02	Soluble	Low	No	Yes	No	No	No	No	No	-9.04	1	1	1	0	1	1	1
Molecule 145	CMNPD3235	(3S,3aR,6S,6aS)-6-[(2,3-dibromo-4,5-dihydroxyphenyl)methyl]-3,6,6a-trihydroxy-3,3a-dihydro-2H-furo[3,2-b]furan-5-one	Vertebrata lanosa	rhodomelol	O[C@H]1CO[C@]2([C@@H]1OC(=O)[C@]2(O)Cc1cc(O)c(c(c1Br)Br)O)O	C13H12Br2O8	456.04	23	6	0.46	2	8	5	81.4	136.68	1.27	0.09	-0.1	0.02	0.97	0.45	-2.79	7.48E-01	1.64E-03	Soluble	-2.51	1.39E+00	3.06E-03	Soluble	-2.05	4.09E+00	8.97E-03	Soluble	High	No	Yes	No	No	No	No	No	-9.02	0	0	0	1	1	1	0
Molecule 146	CMNPD3236	(3S,3aR,6S,6aS)-6-[(2,3-dibromo-4,5-dihydroxyphenyl)methyl]-3,6a-dihydroxy-6-methoxy-3,3a-dihydro-2H-furo[3,2-b]furan-5-one	Vertebrata lanosa	methylrhodomelol	CO[C@]1(Cc2cc(O)c(c(c2Br)Br)O)C(=O)O[C@H]2[C@]1(O)OC[C@@H]2O	C14H14Br2O8	470.06	24	6	0.5	3	8	4	86.13	125.68	1.67	0.63	0.56	0.27	1.49	0.92	-3.14	3.42E-01	7.27E-04	Soluble	-2.84	6.73E-01	1.43E-03	Soluble	-2.73	8.65E-01	1.84E-03	Soluble	High	No	Yes	No	No	No	No	No	-8.72	0	0	0	1	1	0	0
Molecule 147	CMNPD23683	3,4-dibromo-5-[[2-bromo-6-[[3-bromo-2-[(2,3-dibromo-4,5-dihydroxyphenyl)methyl]-4,5-dihydroxyphenyl]methoxymethyl]-3,4-dihydroxyphenyl]methyl]benzene-1,2-diol	Vertebrata lanosa	No Data	Oc1c(O)cc(c(c1Br)Cc1cc(O)c(c(c1Br)Br)O)COCc1cc(O)c(c(c1Cc1cc(O)c(c(c1Br)Br)O)Br)O	C28H20Br6O9	979.88	43	24	0.14	8	9	8	183.08	171.07	4.23	8.21	8.5	4.77	8.04	6.75	-10.97	1.04E-08	1.07E-11	Insoluble	-11.66	2.13E-09	2.17E-12	Insoluble	-10.91	1.19E-08	1.22E-11	Insoluble	Low	No	No	No	No	No	No	No	-6.45	3	3	1	1	3	2	4
Molecule 148	CMNPD816	3,4-dibromo-5-[(2,3-dibromo-4,5-dihydroxyphenyl)methyl]benzene-1,2-diol	Neorhodomela larix	No Data	Brc1c(Cc2cc(O)c(c(c2Br)Br)O)cc(c(c1Br)O)O	C13H8Br4O4	547.82	21	12	0.08	2	4	4	94.79	80.92	2.78	5.19	5.15	4.04	4.62	4.36	-6.8	8.74E-05	1.60E-07	Poorly soluble	-6.64	1.27E-04	2.31E-07	Poorly soluble	-6.19	3.51E-04	6.41E-07	Poorly soluble	High	No	No	No	No	Yes	No	No	-5.96	1	1	0	1	2	0	1
Molecule 149	CMNPD817	3,4-dibromo-5-[[2-bromo-3,4-dihydroxy-6-(methoxymethyl)phenyl]methyl]benzene-1,2-diol	Neorhodomela larix	No Data	COCc1cc(O)c(c(c1Cc1cc(O)c(c(c1Br)Br)O)Br)O	C15H13Br3O5	512.97	23	12	0.2	4	5	4	97.94	90.15	3.07	4.15	4.38	3.06	4.36	3.8	-5.76	8.98E-04	1.75E-06	Moderately soluble	-5.75	9.11E-04	1.77E-06	Moderately soluble	-5.92	6.24E-04	1.22E-06	Moderately soluble	High	No	No	No	No	Yes	Yes	No	-6.48	1	1	0	1	2	0	0
Molecule 150	CMNPD3647	(1R,2S,9Z,12Z,14S,15R,17S)-2-ethyl-3,16-dioxatricyclo[12.4.0.015,17]octadeca-9,12-dien-4-one	Ecklonia stolonifera	ecklonialactone A	CC[C@@H]1OC(=O)CCCCC=CCC=C[C@H]2[C@H]1C[C@H]1[C@@H]2O1	C18H26O3	290.4	21	0	0.72	1	3	0	83.72	38.83	3.36	4.09	3.79	3.2	2.81	3.45	-4.15	2.05E-02	7.06E-05	Moderately soluble	-4.61	7.11E-03	2.45E-05	Moderately soluble	-2.39	1.19E+00	4.08E-03	Soluble	High	Yes	No	No	No	Yes	No	No	-5.17	0	0	0	0	1	0	0
Molecule 151	CMNPD3648	(1R,2S,12Z,14S,15R,17S)-2-ethyl-3,16-dioxatricyclo[12.4.0.015,17]octadec-12-en-4-one	Ecklonia stolonifera	ecklonialactone B	CC[C@@H]1OC(=O)CCCCCCCC=C[C@H]2[C@H]1C[C@H]1[C@@H]2O1	C18H28O3	292.41	21	0	0.83	1	3	0	84.19	38.83	3.36	4.63	4.01	3.29	3.22	3.7	-4.5	9.17E-03	3.13E-05	Moderately soluble	-5.17	1.97E-03	6.74E-06	Moderately soluble	-2.86	4.06E-01	1.39E-03	Soluble	High	Yes	No	No	No	Yes	No	No	-4.8	0	0	0	0	1	0	0
Molecule 152	CMNPD5903	(1R,2S,9Z,12Z,14S,15R,16R)-2-ethyl-15,16-dihydroxy-3-oxabicyclo[12.3.0]heptadeca-9,12-dien-4-one	Ecklonia stolonifera	ecklonialactone C	CC[C@@H]1OC(=O)CCCCC=CCC=C[C@H]2[C@H]1C[C@H]([C@@H]2O)O	C18H28O4	308.41	22	0	0.72	1	4	2	87.07	66.76	3.03	3.09	2.74	2.35	1.54	2.55	-3.63	7.18E-02	2.33E-04	Soluble	-4.16	2.14E-02	6.92E-05	Moderately soluble	-1.5	9.80E+00	3.18E-02	Soluble	High	Yes	No	No	No	No	No	No	-5.99	0	0	0	0	0	0	0
Molecule 153	CMNPD5904	(1R,2S,12Z,14S,15R,16R)-2-ethyl-15,16-dihydroxy-3-oxabicyclo[12.3.0]heptadec-12-en-4-one	Ecklonia stolonifera	ecklonialactone D	CC[C@@H]1OC(=O)CCCCCCCC=C[C@H]2[C@H]1C[C@H]([C@@H]2O)O	C18H30O4	310.43	22	0	0.83	1	4	2	87.55	66.76	2.82	3.63	2.97	2.44	1.95	2.76	-3.99	3.21E-02	1.03E-04	Soluble	-4.72	5.91E-03	1.91E-05	Moderately soluble	-1.97	3.36E+00	1.08E-02	Soluble	High	Yes	No	No	No	No	No	No	-5.62	0	0	0	0	1	0	0
Molecule 154	CMNPD5905	(1R,2S,8Z,11Z,14Z,16S,17R,19S)-2-ethyl-3,18-dioxatricyclo[14.4.0.017,19]icosa-8,11,14-trien-4-one	Ecklonia stolonifera	ecklonialactone E	CC[C@@H]1OC(=O)CCCC=CCC=CCC=C[C@H]2[C@H]1C[C@H]1[C@@H]2O1	C20H28O3	316.43	23	0	0.65	1	3	0	92.86	38.83	3.49	4.63	4.34	3.57	2.87	3.78	-4.65	7.04E-03	2.22E-05	Moderately soluble	-5.17	2.13E-03	6.74E-06	Moderately soluble	-2.47	1.08E+00	3.41E-03	Soluble	High	Yes	No	No	Yes	Yes	No	Yes	-4.94	0	0	0	0	1	0	0
Molecule 155	CMNPD5906	(1R,2S,8Z,11Z,14Z,16S,17R,18R)-2-ethyl-17,18-dihydroxy-3-oxabicyclo[14.3.0]nonadeca-8,11,14-trien-4-one	Ecklonia stolonifera	ecklonialactone F	CC[C@@H]1OC(=O)CCCC=CCC=CCC=C[C@H]2[C@H]1C[C@H]([C@@H]2O)O	C20H30O4	334.45	24	0	0.65	1	4	2	96.21	66.76	2.98	3.63	3.3	2.72	1.61	2.85	-4.13	2.45E-02	7.34E-05	Moderately soluble	-4.72	6.37E-03	1.91E-05	Moderately soluble	-1.57	8.94E+00	2.67E-02	Soluble	High	Yes	No	No	No	No	No	Yes	-5.76	0	0	0	0	1	0	0
Molecule 156	CMNPD13351	[1,4]benzodioxino[2,3-a]oxanthrene-1,3,6,9,11-pentol	Ecklonia stolonifera	eckstolonol	Oc1cc(O)c2c(c1)oc1c(o2)c2oc3cc(O)cc(c3oc2cc1O)O	C18H10O9	370.27	27	22	0	0	9	5	93.27	153.71	1.55	2.42	4.32	0.23	1.72	2.05	-4.26	2.02E-02	5.45E-05	Moderately soluble	-5.29	1.90E-03	5.12E-06	Moderately soluble	-4.71	7.22E-03	1.95E-05	Moderately soluble	Low	No	No	No	No	No	No	No	-6.84	0	0	1	0	1	1	1
Molecule 157	CMNPD255	dimethyl (1Z,3Z,12Z,14Z)-11,22-diazapentacyclo[13.7.0.04,12.05,10.016,21]docosa-1,3,5,7,9,12,14,16,18,20-decaene-2,13-dicarboxylate	Caulerpa racemosa	caulerpin	COC(=O)c1cc2c([nH]c3c2cccc3)c(cc2c1[nH]c1c2cccc1)C(=O)OC	C24H18N2O4	398.41	30	22	0.08	4	4	2	116.54	84.18	2.98	4.3	5.09	3.54	5.29	4.24	-5.3	2.01E-03	5.04E-06	Moderately soluble	-5.78	6.60E-04	1.66E-06	Moderately soluble	-8.44	1.45E-06	3.65E-09	Poorly soluble	High	No	No	Yes	Yes	Yes	No	No	-5.68	0	0	0	0	2	0	0
Molecule 158	CMNPD373	dimethyl (2E,13E)-11,22-diazapentacyclo[13.7.0.04,12.05,10.016,21]docosa-1(15),2,4(12),5(10),6,8,13,16(21),17,19-decaene-2,13-dicarboxylate	Caulerpa racemosa	caulerpin	COC(=O)c1cc2c([nH]c3c2cccc3)c(cc2c1[nH]c1c2cccc1)C(=O)OC	C24H18N2O4	398.41	30	22	0.08	4	4	2	116.54	84.18	2.98	4.3	5.09	3.27	5.29	4.19	-5.3	2.01E-03	5.04E-06	Moderately soluble	-5.78	6.60E-04	1.66E-06	Moderately soluble	-8.44	1.45E-06	3.65E-09	Poorly soluble	High	No	No	Yes	Yes	Yes	No	No	-5.68	0	0	0	0	2	0	0
Molecule 159	CMNPD374	N-(1-hydroxyhexadecan-2-yl)pentacosanamide	Caulerpa racemosa	caulerpicin	CCCCCCCCCCCCCCCCCCCCCCCCC(=O)NC(CCCCCCCCCCCCCC)CO	C41H83NO2	622.1	44	0	0.98	39	2	2	203.36	49.33	9.57	18.33	13.55	7.89	15.37	12.94	-12.67	1.33E-10	2.13E-13	Insoluble	-19.61	1.53E-17	2.47E-20	Insoluble	-14.77	1.05E-12	1.69E-15	Insoluble	Low	No	Yes	No	No	No	No	No	2.92	2	4	1	0	3	1	3
Molecule 160	CMNPD375	N-(1-hydroxyhexadecan-2-yl)hexacosanamide	Caulerpa racemosa	caulerpicin	CCCCCCCCCCCCCCCCCCCCCCCCCC(=O)NC(CCCCCCCCCCCCCC)CO	C42H85NO2	636.13	45	0	0.98	40	2	2	208.17	49.33	9.55	18.87	13.94	8.06	15.81	13.24	-13.03	5.91E-11	9.29E-14	Insoluble	-20.17	4.32E-18	6.78E-21	Insoluble	-15.16	4.42E-13	6.95E-16	Insoluble	Low	No	Yes	No	No	No	No	No	3.22	2	4	1	0	3	1	3
Molecule 161	CMNPD376	N-(1-hydroxyhexadecan-2-yl)heptacosanamide	Caulerpa racemosa	caulerpicin	CCCCCCCCCCCCCCCCCCCCCCCCCCC(=O)NC(CCCCCCCCCCCCCC)CO	C43H87NO2	650.16	46	0	0.98	41	2	2	212.98	49.33	10.27	19.42	14.33	8.22	16.25	13.7	-13.4	2.59E-11	3.99E-14	Insoluble	-20.74	1.19E-18	1.82E-21	Insoluble	-15.54	1.86E-13	2.86E-16	Insoluble	Low	No	Yes	No	No	No	No	No	3.52	2	4	1	0	3	1	3
Molecule 162	CMNPD377	N-[(E)-1,3-dihydroxyoctadec-4-en-2-yl]tetradecanamide	Caulerpa racemosa	No Data	CCCCCCCCCCCCCC=CC(C(NC(=O)CCCCCCCCCCCCC)CO)O	C32H63NO3	509.85	36	0	0.91	29	3	3	160.79	69.56	6.39	11.78	8.78	5.34	10.46	8.55	-8.51	1.58E-06	3.10E-09	Poorly soluble	-13.24	2.96E-11	5.81E-14	Insoluble	-9.62	1.22E-07	2.39E-10	Poorly soluble	Low	No	No	No	No	No	No	No	-1.05	2	4	1	0	3	1	2
Molecule 163	CMNPD378	N-[(E)-1,3-dihydroxyoctadec-4-en-2-yl]hexadecanamide	Caulerpa racemosa	No Data	CCCCCCCCCCCCCCCC(=O)NC(C(C=CCCCCCCCCCCCCC)O)CO	C34H67NO3	537.9	38	0	0.91	31	3	3	170.4	69.56	7.41	12.87	9.56	5.7	11.35	9.38	-9.24	3.12E-07	5.79E-10	Poorly soluble	-14.37	2.31E-12	4.29E-15	Insoluble	-10.4	2.15E-08	4.00E-11	Insoluble	Low	No	Yes	No	No	No	No	No	-0.44	2	4	1	0	3	1	2
Molecule 164	CMNPD379	N-[(E)-1,3-dihydroxyoctadec-4-en-2-yl]docosanamide	Caulerpa racemosa	No Data	CCCCCCCCCCCCCCCCCCCCCC(=O)NC(C(C=CCCCCCCCCCCCCC)O)CO	C40H79NO3	622.06	44	0	0.93	37	3	3	199.25	69.56	8.62	16.12	11.9	6.76	14	11.48	-11.41	2.42E-09	3.89E-12	Insoluble	-17.74	1.13E-15	1.82E-18	Insoluble	-12.72	1.19E-10	1.92E-13	Insoluble	Low	No	Yes	No	No	No	No	No	1.35	2	4	1	0	3	1	3
Molecule 165	CMNPD380	N-[(E)-1,3-dihydroxyoctadec-4-en-2-yl]tetracosanamide	Caulerpa racemosa	No Data	CCCCCCCCCCCCCCCCCCCCCCCC(=O)NC(C(C=CCCCCCCCCCCCCC)O)CO	C42H83NO3	650.11	46	0	0.93	39	3	3	208.86	69.56	9.69	17.2	12.68	7.1	14.88	12.31	-12.13	4.79E-10	7.37E-13	Insoluble	-18.86	8.97E-17	1.38E-19	Insoluble	-13.49	2.12E-11	3.26E-14	Insoluble	Low	No	Yes	No	No	No	No	No	1.95	2	4	1	0	3	1	3
Molecule 166	CMNPD381	N-(1,3-dihydroxyoctadecan-2-yl)octadecanamide	Caulerpa racemosa	No Data	CCCCCCCCCCCCCCCCCC(=O)NC(C(CCCCCCCCCCCCCCC)O)CO	C36H73NO3	567.97	40	0	0.97	34	3	3	180.49	69.56	8.06	14.47	10.57	6.17	12.41	10.34	-10.23	3.32E-08	5.84E-11	Insoluble	-16.03	5.33E-14	9.39E-17	Insoluble	-11.89	7.33E-10	1.29E-12	Insoluble	Low	No	Yes	No	No	No	No	No	0.51	2	4	1	0	3	1	2
Molecule 167	CMNPD382	N-(1,3-dihydroxyoctadecan-2-yl)icosanamide	Caulerpa racemosa	No Data	CCCCCCCCCCCCCCCCCCCC(=O)NC(C(CCCCCCCCCCCCCCC)O)CO	C38H77NO3	596.02	42	0	0.97	36	3	3	190.11	69.56	8.38	15.55	11.35	6.52	13.29	11.02	-10.96	6.60E-09	1.11E-11	Insoluble	-17.15	4.24E-15	7.11E-18	Insoluble	-12.66	1.30E-10	2.18E-13	Insoluble	Low	No	Yes	No	No	No	No	No	1.1	2	4	1	0	3	1	2
Molecule 168	CMNPD383	N-(1,3-dihydroxyoctadecan-2-yl)docosanamide	Caulerpa racemosa	No Data	CCCCCCCCCCCCCCCCCCCCCC(=O)NC(C(CCCCCCCCCCCCCCC)O)CO	C40H81NO3	624.08	44	0	0.97	38	3	3	199.72	69.56	8.13	16.63	12.13	6.87	14.18	11.59	-11.68	1.31E-09	2.10E-12	Insoluble	-18.27	3.36E-16	5.38E-19	Insoluble	-13.43	2.30E-11	3.68E-14	Insoluble	Low	No	Yes	No	No	No	No	No	1.7	2	4	1	0	3	1	3
Molecule 169	CMNPD384	N-(1,3-dihydroxyoctadecan-2-yl)tetracosanamide	Caulerpa racemosa	No Data	CCCCCCCCCCCCCCCCCCCCCCCC(=O)NC(C(CCCCCCCCCCCCCCC)O)CO	C42H85NO3	652.13	46	0	0.98	40	3	3	209.33	69.56	9.03	17.71	12.91	7.21	15.06	12.38	-12.4	2.59E-10	3.98E-13	Insoluble	-19.39	2.66E-17	4.08E-20	Insoluble	-14.2	4.08E-12	6.25E-15	Insoluble	Low	No	Yes	No	No	No	No	No	2.3	2	4	1	0	3	1	3
Molecule 170	CMNPD385	N-(1,3-dihydroxyoctadecan-2-yl)hexacosanamide	Caulerpa racemosa	No Data	CCCCCCCCCCCCCCCCCCCCCCCCCC(=O)NC(C(CCCCCCCCCCCCCCC)O)CO	C44H89NO3	680.18	48	0	0.98	42	3	3	218.95	69.56	10.13	18.8	13.69	7.54	15.94	13.22	-13.13	5.05E-11	7.43E-14	Insoluble	-20.52	2.05E-18	3.01E-21	Insoluble	-14.97	7.24E-13	1.06E-15	Insoluble	Low	No	Yes	No	No	No	No	No	2.9	2	4	1	0	3	1	3
Molecule 171	CMNPD2572	(2E,13E)-11,22-diazapentacyclo[13.7.0.04,12.05,10.016,21]docosa-1(15),2,4(12),5(10),6,8,13,16(21),17,19-decaene-2,13-dicarboxylic acid	Caulerpa racemosa	caulerpinic acid	OC(=O)c1cc2c([nH]c3c2cccc3)c(cc2c1[nH]c1c2cccc1)C(=O)O	C22H14N2O4	370.36	28	22	0	2	4	4	107.9	106.18	1.58	3.65	4.91	2.84	4.21	3.44	-4.89	4.82E-03	1.30E-05	Moderately soluble	-5.57	1.00E-03	2.70E-06	Moderately soluble	-7.06	3.26E-05	8.79E-08	Poorly soluble	High	No	No	Yes	No	No	No	No	-5.97	0	0	0	0	2	0	0
Molecule 172	CMNPD4671	3,7,11-trimethyl-10-oxododecanoic acid	Caulerpa racemosa	No Data	CC(CCC(=O)C(C)C)CCCC(CC(=O)O)C	C15H28O3	256.38	18	0	0.87	10	3	1	76.19	54.37	2.73	3.99	3.91	2.96	3.9	3.5	-3.28	1.34E-01	5.21E-04	Soluble	-4.83	3.76E-03	1.47E-05	Moderately soluble	-3.33	1.20E-01	4.68E-04	Soluble	High	Yes	Yes	No	No	No	No	No	-5.03	0	0	0	0	2	0	0
Molecule 173	CMNPD4672	(2E,13E)-13-methoxycarbonyl-11,22-diazapentacyclo[13.7.0.04,12.05,10.016,21]docosa-1(15),2,4(12),5(10),6,8,13,16(21),17,19-decaene-2-carboxylic acid	Caulerpa racemosa	No Data	COC(=O)c1cc2c([nH]c3c2cccc3)c(cc2c1[nH]c1c2cccc1)C(=O)O	C23H16N2O4	384.38	29	22	0.04	3	4	3	112.22	95.18	2.11	3.97	5	3.32	4.75	3.83	-5.09	3.14E-03	8.17E-06	Moderately soluble	-5.67	8.22E-04	2.14E-06	Moderately soluble	-7.75	6.88E-06	1.79E-08	Poorly soluble	High	No	No	Yes	Yes	No	No	No	-5.83	0	0	0	0	2	0	0
Molecule 174	CMNPD5344	[(1Z,4E)-5-phenylpenta-1,4-dienyl]benzene	Caulerpa racemosa	1,5-diphenyl-1,4-pentadiene	C(C=Cc1ccccc1)/C=C\c1ccccc1	C17H16	220.31	17	12	0.06	4	0	0	75.76	0	3.25	5.75	4.59	5	4.99	4.71	-5.09	1.80E-03	8.19E-06	Moderately soluble	-5.52	6.68E-04	3.03E-06	Moderately soluble	-5.51	6.87E-04	3.12E-06	Moderately soluble	Low	No	No	No	No	Yes	Yes	No	-3.56	1	0	0	0	2	0	2
Molecule 175	CMNPD5345	1-[(E)-3-phenylprop-2-enoxy]prop-2-enylbenzene	Caulerpa racemosa	trans-cinnamyl 1-phenylprop-2-enyl ether	C=CC(c1ccccc1)OCC=Cc1ccccc1	C18H18O	250.33	19	12	0.11	6	1	0	80.86	9.23	3.46	4.56	4.21	4.17	4.89	4.26	-4.34	1.15E-02	4.61E-05	Moderately soluble	-4.48	8.35E-03	3.33E-05	Moderately soluble	-5.65	5.62E-04	2.24E-06	Moderately soluble	High	Yes	No	Yes	Yes	Yes	Yes	No	-4.59	1	0	0	0	1	0	1
Molecule 176	CMNPD5346	[(E)-3-[(E)-3-phenylprop-2-enoxy]prop-1-enyl]benzene	Caulerpa racemosa	dicinnamyl ether	O(CC=Cc1ccccc1)CC=Cc1ccccc1	C18H18O	250.33	19	12	0.11	6	1	0	81.65	9.23	3.44	4.97	4.21	4.17	4.89	4.34	-4.59	6.37E-03	2.54E-05	Moderately soluble	-4.9	3.13E-03	1.25E-05	Moderately soluble	-5.65	5.62E-04	2.24E-06	Moderately soluble	High	Yes	No	Yes	Yes	Yes	Yes	No	-4.3	1	0	0	0	1	0	1
Molecule 177	CMNPD5347	[(E)-3-[(E)-3-phenylprop-1-enoxy]prop-1-enyl]benzene	Caulerpa racemosa	cinnamyl 3-phenylpropenyl ether	O(CC=Cc1ccccc1)C=CCc1ccccc1	C18H18O	250.33	19	12	0.11	6	1	0	80.86	9.23	3.56	4.75	4.36	4.17	4.89	4.35	-4.46	8.76E-03	3.50E-05	Moderately soluble	-4.67	5.30E-03	2.12E-05	Moderately soluble	-5.65	5.62E-04	2.24E-06	Moderately soluble	High	Yes	No	Yes	Yes	Yes	Yes	No	-4.45	1	0	0	0	1	0	1
Molecule 178	CMNPD5348	[(E)-3-phenylprop-2-enyl] 3-phenylpropanoate	Caulerpa racemosa	cinnamyl dihydrocinnamate	O=C(CCc1ccccc1)OCC=Cc1ccccc1	C18H18O2	266.33	20	12	0.17	7	2	0	81.53	26.3	3.08	4.14	3.77	4.05	4.6	3.93	-4.08	2.21E-02	8.29E-05	Moderately soluble	-4.4	1.06E-02	3.98E-05	Moderately soluble	-5.91	3.28E-04	1.23E-06	Moderately soluble	High	Yes	No	Yes	Yes	No	Yes	No	-4.99	0	0	0	0	1	0	0
Molecule 179	CMNPD6582	[(1R)-1-[(E)-3-phenylprop-2-enoxy]prop-2-enyl]benzene	Caulerpa racemosa	R-(+)-cinnamyl-1-phenyl-2-propenyl ether	C=C[C@H](c1ccccc1)OCC=Cc1ccccc1	C18H18O	250.33	19	12	0.11	6	1	0	80.86	9.23	3.43	4.56	4.21	4.17	4.89	4.25	-4.34	1.15E-02	4.61E-05	Moderately soluble	-4.48	8.35E-03	3.33E-05	Moderately soluble	-5.65	5.62E-04	2.24E-06	Moderately soluble	High	Yes	No	Yes	Yes	Yes	Yes	No	-4.59	1	0	0	0	1	0	1
Molecule 180	CMNPD21073	(8E,12Z,15Z)-10-hydroxyoctadeca-8,12,15-trien-4,6-diynoic acid	Caulerpa racemosa	(8E,12Z,15Z)-10-hydroxy-8,12,15-trien-4,6-diynoic acid	CCC=CCC=CCC(C=CC#CC#CCCC(=O)O)O	C18H22O3	286.37	21	0	0.39	8	3	2	86.48	57.53	3.73	3.34	3.24	3.33	4.21	3.57	-3.19	1.84E-01	6.43E-04	Soluble	-4.23	1.70E-02	5.95E-05	Moderately soluble	-1.57	7.73E+00	2.70E-02	Soluble	High	Yes	No	No	Yes	Yes	No	No	-5.68	0	0	0	0	1	0	0
Molecule 181	CMNPD22329	methyl (2E,13E)-13-chloro-11,22-diazapentacyclo[13.7.0.04,12.05,10.016,21]docosa-1(15),2,4(12),5,7,9,13,16,18,20-decaene-2-carboxylate	Caulerpa racemosa	No Data	COC(=O)c1cc2c([nH]c3c2cccc3)c(cc2c1[nH]c1c2cccc1)Cl	C22H15ClN2O2	374.82	27	22	0.05	2	2	2	110.27	57.88	2.97	5.07	5.96	3.96	5.94	4.78	-5.83	5.56E-04	1.48E-06	Moderately soluble	-6.03	3.52E-04	9.38E-07	Poorly soluble	-9	3.77E-07	1.01E-09	Poorly soluble	High	No	Yes	Yes	Yes	No	Yes	No	-4.99	0	1	0	0	2	1	1
Molecule 182	CMNPD23645	(E)-4-[2-[(E)-3-hydroxy-3-methylbut-1-enyl]-3,6-dimethylphenyl]-2-methylbut-3-en-2-ol	Caulerpa racemosa	caulerprenylol A	CC(C=Cc1c(C)ccc(c1C=CC(O)(C)C)C)(O)C	C18H26O2	274.4	20	6	0.44	4	2	2	87.8	40.46	3.38	3.35	3.65	3.48	4.61	3.7	-3.61	6.74E-02	2.46E-04	Soluble	-3.88	3.64E-02	1.33E-04	Soluble	-3.85	3.90E-02	1.42E-04	Soluble	High	Yes	No	No	Yes	No	Yes	Yes	-5.6	0	0	0	0	0	0	0
Molecule 183	CMNPD23646	(1S,2R,3R)-2-(2-hydroxypropan-2-yl)-4,7-dimethyl-3-(2-methylprop-1-enyl)-2,3-dihydro-1H-inden-1-ol	Caulerpa racemosa	caulerprenylol B	CC(=C[C@H]1c2c(C)ccc(c2[C@H]([C@@H]1C(O)(C)C)O)C)C	C18H26O2	274.4	20	6	0.56	2	2	2	84.54	40.46	3.08	4.03	3.46	3.18	3.89	3.53	-4.17	1.85E-02	6.76E-05	Moderately soluble	-4.58	7.17E-03	2.61E-05	Moderately soluble	-3.85	3.90E-02	1.42E-04	Soluble	High	Yes	No	No	No	No	Yes	No	-5.11	0	0	0	0	1	0	0
Molecule 184	CMNPD24998	methyl (2Z,3Z)-3-(2-oxo-1H-indol-3-ylidene)-2-(3-oxo-1H-indol-2-ylidene)propanoate	Caulerpa racemosa	racemosin A	COC(=O)C(=C1Nc2c(C1=O)cccc2)/C=C/1\C(=O)Nc2c1cccc2	C20H14N2O4	346.34	26	12	0.05	3	4	2	101.93	84.5	2.25	2.6	1.61	1.47	3.04	2.19	-3.77	5.90E-02	1.70E-04	Soluble	-4.02	3.28E-02	9.47E-05	Moderately soluble	-6	3.49E-04	1.01E-06	Moderately soluble	High	No	No	Yes	Yes	Yes	No	Yes	-6.57	0	0	0	0	0	0	0
Molecule 185	CMNPD24999	methyl 5,12-dihydroindolo[3,2-c]carbazole-6-carboxylate	Caulerpa racemosa	racemosin B	COC(=O)c1cc2c(c3c1[nH]c1c3cccc1)[nH]c1c2cccc1	C20H14N2O2	314.34	24	20	0.05	2	2	2	96.45	57.88	2.74	4.7	4.74	3.37	5.01	4.11	-5.23	1.83E-03	5.83E-06	Moderately soluble	-5.64	7.14E-04	2.27E-06	Moderately soluble	-7.58	8.29E-06	2.64E-08	Poorly soluble	High	Yes	Yes	Yes	Yes	No	Yes	No	-4.88	0	0	0	0	1	0	0
Molecule 186	CMNPD25000	methyl (2E,14S)-14-hydroxy-13-oxo-11,22-diazapentacyclo[13.7.0.04,12.05,10.016,21]docosa-1(15),2,4(12),5,7,9,16,18,20-nonaene-2-carboxylate	Caulerpa racemosa	racemosin C	COC(=O)C1=Cc2c3ccccc3[nH]c2C(=O)[C@H](c2c1[nH]c1c2cccc1)O	C22H16N2O4	372.37	28	18	0.09	2	4	3	105.83	95.18	2.21	3.43	3.16	1.36	4.01	2.83	-4.65	8.27E-03	2.22E-05	Moderately soluble	-5.11	2.90E-03	7.78E-06	Moderately soluble	-6.65	8.32E-05	2.23E-07	Poorly soluble	High	No	No	Yes	No	Yes	No	No	-6.14	0	0	0	0	1	0	0
Molecule 187	CMNPD26443	(2S)-3-methyl-2-[(3R,7R)-3,7,11-trimethyldodecyl]-2H-furan-5-one	Caulerpa racemosa	racemobutenolid A	C[C@@H](CC[C@@H]1OC(=O)C=C1C)CCC[C@@H](CCCC(C)C)C	C20H36O2	308.5	22	0	0.85	11	2	0	96.95	26.3	4.63	7.05	5.91	4.63	6.16	5.68	-5.47	1.05E-03	3.40E-06	Moderately soluble	-7.42	1.17E-05	3.81E-08	Poorly soluble	-5.44	1.11E-03	3.60E-06	Moderately soluble	High	No	No	Yes	No	Yes	No	No	-3.18	1	1	1	0	2	1	1
Molecule 188	CMNPD26444	(2R)-3-methyl-2-[(3R,7R)-3,7,11-trimethyldodecyl]-2H-furan-5-one	Caulerpa racemosa	racemobutenolid B	C[C@@H](CC[C@H]1OC(=O)C=C1C)CCC[C@@H](CCCC(C)C)C	C20H36O2	308.5	22	0	0.85	11	2	0	96.95	26.3	4.67	7.05	5.91	4.63	6.16	5.68	-5.47	1.05E-03	3.40E-06	Moderately soluble	-7.42	1.17E-05	3.81E-08	Poorly soluble	-5.44	1.11E-03	3.60E-06	Moderately soluble	High	No	No	Yes	No	Yes	No	No	-3.18	1	1	1	0	2	1	1
Molecule 189	CMNPD26445	[(E,7R,11R)-3,7,11,15-tetramethylhexadec-2-enyl] 3-(4-methyl-2,5-dioxopyrrol-3-yl)propanoate	Caulerpa racemosa	4?,5?-dehydrodiodictyonema A	C[C@H](CCC[C@@H](CCCC(C)C)C)CCCC(=CCOC(=O)CCC1=C(C)C(=O)NC1=O)C	C28H47NO4	461.68	33	0	0.75	18	4	1	142.05	72.47	4.9	8.41	6.29	4.7	8.19	6.5	-6.81	7.11E-05	1.54E-07	Poorly soluble	-9.8	7.31E-08	1.58E-10	Poorly soluble	-7.76	8.08E-06	1.75E-08	Poorly soluble	High	No	Yes	Yes	Yes	Yes	No	No	-3.15	1	3	1	0	3	1	2
Molecule 190	CMNPD26446	(6S,10R)-13-[6-(3,5-dimethylphenoxy)-2,5,7,8-tetramethyl-3,4-dihydrochromen-2-yl]-2,6,10-trimethyltridecan-2-ol	Caulerpa racemosa	?-tocoxylenoxy	C[C@H](CCC[C@@H](CCCC(O)(C)C)C)CCCC1(C)CCC2=C(O1)[C](C)C(C(=C2C)Oc1cc(C)cc(c1)C)[CH2]	C37H58O3	550.85	40	6	0.73	14	3	1	173.04	38.69	0	10.26	10.39	6.29	10.62	7.51	-8.91	6.84E-07	1.24E-09	Poorly soluble	-11.01	5.38E-09	9.76E-12	Insoluble	-10.69	1.13E-08	2.06E-11	Insoluble	Low	No	Yes	No	No	No	No	No	-2.38	2	4	1	0	3	1	1
Molecule 191	CMNPD26447	(E,6R)-6-[(3S,8S,9S,10R,13R,14S,17R)-3-hydroxy-10,13-dimethyl-2,3,4,7,8,9,11,12,14,15,16,17-dodecahydro-1H-cyclopenta[a]phenanthren-17-yl]-3-propan-2-ylhept-3-en-2-one	Caulerpa racemosa	(23E)-3?-hydroxystigmasta-5,23-dien-28-one	O[C@H]1CC[C@]2(C(=CC[C@@H]3[C@@H]2CC[C@]2([C@H]3CC[C@@H]2[C@@H](CC=C(C(=O)C)C(C)C)C)C)C1)C	C29H46O2	426.67	31	0	0.83	5	2	1	132.95	37.3	4.63	7.16	7.12	5.6	6.43	6.19	-6.67	9.20E-05	2.16E-07	Poorly soluble	-7.76	7.34E-06	1.72E-08	Poorly soluble	-5.36	1.88E-03	4.40E-06	Moderately soluble	Low	No	No	No	No	No	No	No	-3.82	1	3	0	0	2	1	1
Molecule 192	CMNPD10255	(2S,3S)-3-methyl-3-(4,8,12-trimethyltridecyl)oxirane-2-carbaldehyde	Pyropia yezoensis	No Data	O=C[C@H]1O[C@@]1(C)CCCC(CCCC(CCCC(C)C)C)C	C20H38O2	310.51	22	0	0.95	13	2	0	97.46	29.6	4.15	7.09	5.78	3.93	6.81	5.55	-5.37	1.31E-03	4.23E-06	Moderately soluble	-7.53	9.16E-06	2.95E-08	Poorly soluble	-5.59	8.04E-04	2.59E-06	Moderately soluble	High	Yes	No	No	No	Yes	No	No	-3.16	0	1	1	0	2	0	1
Molecule 193	CMNPD10256	(2R,3S)-3-methyl-3-(4,8,12-trimethyltridecyl)oxirane-2-carbaldehyde	Pyropia yezoensis	No Data	O=C[C@@H]1O[C@@]1(C)CCCC(CCCC(CCCC(C)C)C)C	C20H38O2	310.51	22	0	0.95	13	2	0	97.46	29.6	4.08	7.09	5.78	3.93	6.81	5.54	-5.37	1.31E-03	4.23E-06	Moderately soluble	-7.53	9.16E-06	2.95E-08	Poorly soluble	-5.59	8.04E-04	2.59E-06	Moderately soluble	High	Yes	No	No	No	Yes	No	No	-3.16	0	1	1	0	2	0	1
[truncated: 3 more columns]
