# Supplementary material for: Potent Bioactive Compounds From Seaweed Waste to Combat Cancer Through Bioinformatics Investigation
Source: Front Nutr. 2022 Apr 22;9:889276. doi: 10.3389/fnut.2022.889276 (PMC9075044; doi:10.3389/fnut.2022.889276)
Supplement: Supplementary file 2 [file Data_Sheet_2.CSV]

Molecule	CMNPD ID	IUPAC Name	Species	Name	Canonical SMILES	Formula	MW	#Heavy atoms	#Aromatic heavy atoms	Fraction Csp3	#Rotatable bonds	#H-bond acceptors	#H-bond donors	MR	TPSA	iLOGP	XLOGP3	WLOGP	MLOGP	Silicos-IT Log P	Consensus Log P	ESOL Log S	ESOL Solubility (mg/ml)	ESOL Solubility (mol/l)	ESOL Class	Ali Log S	Ali Solubility (mg/ml)	Ali Solubility (mol/l)	Ali Class	Silicos-IT LogSw	Silicos-IT Solubility (mg/ml)	Silicos-IT Solubility (mol/l)	Silicos-IT class	GI absorption	BBB permeant	Pgp substrate	CYP1A2 inhibitor	CYP2C19 inhibitor	CYP2C9 inhibitor	CYP2D6 inhibitor	CYP3A4 inhibitor	log Kp (cm/s)	Lipinski #violations	Ghose #violations	Veber #violations	PAINS #alerts	Leadlikeness #violations	Egan #violations	Muegge #violations
Molecule 23	CMNPD12521	[(2R,3aS,6S,7aS)-2,3a-dihydroxy-4,4,7a-trimethyl-3-oxo-6,7-dihydro-5H-1-benzofuran-6-yl] acetate	Undaria pinnatifida	No Data	CC(=O)O[C@H]1CC(C)(C)[C@@]2([C@@](C1)(C)O[C@H](C2=O)O)O	C13H20O6	272.29	19	0	0.85	2	6	2	65.09	93.06	2.11	0.23	0.15	-0.04	0.92	0.67	-1.54	7.83E+00	2.88E-02	Very soluble	-1.74	4.91E+00	1.80E-02	Very soluble	-1.32	1.30E+01	4.78E-02	Soluble	High	No	No	No	No	No	No	No	-7.8	0	0	0	0	0	0	0
Molecule 24	CMNPD12522	(3aR,6S,7aS)-3a,6-dihydroxy-4,4,7a-trimethyl-3,5,6,7-tetrahydro-1-benzofuran-2-one	Undaria pinnatifida	No Data	O[C@H]1CC(C)(C)[C@]2([C@@](C1)(C)OC(=O)C2)O	C11H18O4	214.26	15	0	0.91	0	4	2	54.19	66.76	1.6	0.33	0.6	0.75	1.36	0.93	-1.38	9.01E+00	4.20E-02	Very soluble	-1.3	1.08E+01	5.06E-02	Very soluble	-1.48	7.06E+00	3.30E-02	Soluble	High	No	No	No	No	No	No	No	-7.37	0	0	0	0	1	0	0
Molecule 25	CMNPD12523	(3aS,6S,7aR)-3a,6-dihydroxy-4,4,7a-trimethyl-3,5,6,7-tetrahydro-1-benzofuran-2-one	Undaria pinnatifida	No Data	O[C@H]1CC(C)(C)[C@@]2([C@](C1)(C)OC(=O)C2)O	C11H18O4	214.26	15	0	0.91	0	4	2	54.19	66.76	1.74	0.33	0.6	0.75	1.36	0.96	-1.38	9.01E+00	4.20E-02	Very soluble	-1.3	1.08E+01	5.06E-02	Very soluble	-1.48	7.06E+00	3.30E-02	Soluble	High	No	No	No	No	No	No	No	-7.37	0	0	0	0	1	0	0
Molecule 31	CMNPD617	(2R,3R,5Z,8R)-8-[(1R)-1-bromopropyl]-3-chloro-2-[(E)-pent-2-en-4-ynyl]-3,4,7,8-tetrahydro-2H-oxocine	Osmundea pinnatifida	pinnatifidenyne	CC[C@H]([C@H]1CC=CC[C@H]([C@H](O1)CC=CC#C)Cl)Br	C15H20BrClO	331.68	18	0	0.6	4	1	0	83.07	9.23	3.36	4.96	4.53	4.08	4.42	4.27	-4.76	5.80E-03	1.75E-05	Moderately soluble	-4.89	4.25E-03	1.28E-05	Moderately soluble	-3.27	1.80E-01	5.43E-04	Soluble	High	Yes	No	No	Yes	Yes	No	No	-4.8	0	0	0	0	1	0	1
Molecule 32	CMNPD618	(2R,3R,5Z,8R)-8-[(1R)-1-bromopropyl]-3-chloro-2-[(Z)-pent-2-en-4-ynyl]-3,4,7,8-tetrahydro-2H-oxocine	Osmundea pinnatifida	pinnatifidenyne	CC[C@H]([C@H]1CC=CC[C@H]([C@H](O1)CC=CC#C)Cl)Br	C15H20BrClO	331.68	18	0	0.6	4	1	0	83.07	9.23	3.36	4.96	4.53	4.08	4.42	4.27	-4.76	5.80E-03	1.75E-05	Moderately soluble	-4.89	4.25E-03	1.28E-05	Moderately soluble	-3.27	1.80E-01	5.43E-04	Soluble	High	Yes	No	No	Yes	Yes	No	No	-4.8	0	0	0	0	1	0	1
Molecule 33	CMNPD839	(2S,3S,5Z,8R)-8-[(1S)-1-bromopropyl]-3-chloro-2-[(Z)-pent-2-en-4-ynyl]-3,4,7,8-tetrahydro-2H-oxocine	Osmundea pinnatifida	cis-dihydrorhodophytin	CC[C@@H]([C@H]1CC=CC[C@@H]([C@@H](O1)CC=CC#C)Cl)Br	C15H20BrClO	331.68	18	0	0.6	4	1	0	83.07	9.23	3.71	4.96	4.53	4.08	4.42	4.34	-4.76	5.80E-03	1.75E-05	Moderately soluble	-4.89	4.25E-03	1.28E-05	Moderately soluble	-3.27	1.80E-01	5.43E-04	Soluble	High	Yes	No	No	Yes	Yes	No	No	-4.8	0	0	0	0	1	0	1
Molecule 38	CMNPD1919	(2R,2'R,3aS,6aS)-2',3a-dimethylspiro[5,6-dihydrofuro[2,3-d][1,3]dioxole-2,3'-oxolane]-2',6a-diol	Osmundea pinnatifida	spiro-bis-pinnaketal	C[C@]12OCC[C@]2(O)O[C@@]2(O1)CCO[C@@]2(C)O	C10H16O6	232.23	16	0	1	0	6	2	50.66	77.38	2.02	-1.04	-0.32	-0.63	0.54	0.11	-0.62	5.51E+01	2.37E-01	Very soluble	-0.1	1.86E+02	8.00E-01	Very soluble	-0.64	5.32E+01	2.29E-01	Soluble	High	No	Yes	No	Yes	No	No	No	-8.46	0	0	0	0	1	0	0
Molecule 40	CMNPD3216	(10S,12R)-3-bromo-4-chloro-4,12,13,13-tetramethyl-7,11-dioxatetracyclo[6.4.1.01,6.010,12]tridecane	Osmundea pinnatifida	pinnatazane	BrC1CC23C(CC1(C)Cl)OC(C2(C)C)C[C@H]1[C@]3(C)O1	C15H22BrClO2	349.69	19	0	1	0	2	0	80.15	21.76	3.12	3.52	3.88	3.5	4.25	3.65	-4.23	2.08E-02	5.95E-05	Moderately soluble	-3.66	7.64E-02	2.18E-04	Soluble	-4.41	1.35E-02	3.87E-05	Moderately soluble	High	Yes	No	Yes	No	No	No	No	-5.93	0	0	0	0	1	0	0
Molecule 42	CMNPD3677	(2S,3S,5Z,8R)-8-[(1S)-1-bromopropyl]-3-chloro-2-[(E)-pent-2-en-4-ynyl]-3,4,7,8-tetrahydro-2H-oxocine	Osmundea pinnatifida	(E)-dihydrorhodophytin	CC[C@@H]([C@H]1CC=CC[C@@H]([C@@H](O1)CC=CC#C)Cl)Br	C15H20BrClO	331.68	18	0	0.6	4	1	0	83.07	9.23	3.71	4.96	4.53	4.08	4.42	4.34	-4.76	5.80E-03	1.75E-05	Moderately soluble	-4.89	4.25E-03	1.28E-05	Moderately soluble	-3.27	1.80E-01	5.43E-04	Soluble	High	Yes	No	No	Yes	Yes	No	No	-4.8	0	0	0	0	1	0	1
Molecule 44	CMNPD4756	(3Z,6S,7S,9Z,12Z)-7-chloropentadeca-3,9,12-trien-1-yn-6-ol	Osmundea pinnatifida	No Data	CCC=CCC=CC[C@@H]([C@H](C/C=C\C#C)O)Cl	C15H21ClO	252.78	17	0	0.47	8	1	1	76.92	20.23	3.13	4.19	3.92	4.01	4.72	4	-3.52	7.65E-02	3.03E-04	Soluble	-4.32	1.20E-02	4.74E-05	Moderately soluble	-2.38	1.05E+00	4.15E-03	Soluble	High	Yes	No	No	No	Yes	No	No	-4.87	0	0	0	0	2	0	1
Molecule 45	CMNPD4757	(3E,6S,7S,9Z,12Z)-7-chloropentadeca-3,9,12-trien-1-yn-6-ol	Osmundea pinnatifida	No Data	CCC=CCC=CC[C@@H]([C@H](CC=CC#C)O)Cl	C15H21ClO	252.78	17	0	0.47	8	1	1	76.92	20.23	3.6	4.19	3.92	4.01	4.72	4.09	-3.52	7.65E-02	3.03E-04	Soluble	-4.32	1.20E-02	4.74E-05	Moderately soluble	-2.38	1.05E+00	4.15E-03	Soluble	High	Yes	No	No	No	Yes	No	No	-4.87	0	0	0	0	2	0	1
Molecule 46	CMNPD4758	(3Z,6S,7S,9Z)-7-chloropentadeca-3,9-dien-1-yn-6-ol	Osmundea pinnatifida	No Data	CCCCCC=CC[C@@H]([C@H](C/C=C\C#C)O)Cl	C15H23ClO	254.8	17	0	0.6	9	1	1	77.39	20.23	3.58	4.88	4.14	4.1	4.91	4.32	-3.9	3.21E-02	1.26E-04	Soluble	-5.04	2.32E-03	9.12E-06	Moderately soluble	-3.1	2.02E-01	7.93E-04	Soluble	High	Yes	No	No	No	Yes	No	No	-4.39	0	0	0	0	2	0	1
Molecule 47	CMNPD4759	(3E,6S,7S,9Z)-7-chloropentadeca-3,9-dien-1-yn-6-ol	Osmundea pinnatifida	No Data	CCCCCC=CC[C@@H]([C@H](CC=CC#C)O)Cl	C15H23ClO	254.8	17	0	0.6	9	1	1	77.39	20.23	3.59	4.88	4.14	4.1	4.91	4.32	-3.9	3.21E-02	1.26E-04	Soluble	-5.04	2.32E-03	9.12E-06	Moderately soluble	-3.1	2.02E-01	7.93E-04	Soluble	High	Yes	No	No	No	Yes	No	No	-4.39	0	0	0	0	2	0	1
Molecule 50	CMNPD4762	(2R,3S,5Z,8S,9S)-3-bromo-8-chloro-2-ethyl-9-[(Z)-pent-2-en-4-ynyl]-2,3,4,7,8,9-hexahydrooxonine	Osmundea pinnatifida	No Data	CC[C@H]1O[C@@H](C/C=C\C#C)[C@@H](Cl)CC=CC[C@@H]1Br	C15H20BrClO	331.68	18	0	0.6	3	1	0	83.07	9.23	3.42	4.96	4.53	4.08	4.19	4.23	-4.82	4.98E-03	1.50E-05	Moderately soluble	-4.89	4.25E-03	1.28E-05	Moderately soluble	-3.27	1.80E-01	5.43E-04	Soluble	High	Yes	No	No	Yes	Yes	No	No	-4.8	0	0	0	0	1	0	1
Molecule 51	CMNPD4763	(2R,3S,5Z,8S,9S)-3-bromo-8-chloro-2-ethyl-9-[(E)-pent-2-en-4-ynyl]-2,3,4,7,8,9-hexahydrooxonine	Osmundea pinnatifida	No Data	CC[C@H]1O[C@@H](CC=CC#C)[C@@H](Cl)CC=CC[C@@H]1Br	C15H20BrClO	331.68	18	0	0.6	3	1	0	83.07	9.23	3.57	4.96	4.53	4.08	4.19	4.27	-4.82	4.98E-03	1.50E-05	Moderately soluble	-4.89	4.25E-03	1.28E-05	Moderately soluble	-3.27	1.80E-01	5.43E-04	Soluble	High	Yes	No	No	Yes	Yes	No	No	-4.8	0	0	0	0	1	0	1
Molecule 52	CMNPD4791	(1S,8S)-3-bromo-4-chloro-4,12,12-trimethyl-11-methylidene-7-oxatricyclo[6.3.1.01,6]dodecan-9-ol	Osmundea pinnatifida	pinnatifenol †	OC1CC(=C)[C@@]23C([C@@H]1OC2CC(C(C3)Br)(C)Cl)(C)C	C15H22BrClO2	349.69	19	0	0.87	0	2	1	81.83	29.46	2.74	3.28	3.64	3.35	3.76	3.36	-4.07	2.95E-02	8.42E-05	Moderately soluble	-3.57	9.34E-02	2.67E-04	Soluble	-4.11	2.69E-02	7.69E-05	Moderately soluble	High	Yes	No	No	No	No	No	No	-6.1	0	0	0	0	0	0	0
Molecule 53	CMNPD4792	(1R,6S,8S,9S,11R)-8-bromo-9-chloro-11-hydroxy-1,5,5,9-tetramethylspiro[5.5]undec-3-en-2-one	Osmundea pinnatifida	pinnatifinone	O=C1C=CC([C@@]2([C@H]1C)C[C@H](Br)[C@@](C[C@H]2O)(C)Cl)(C)C	C15H22BrClO2	349.69	19	0	0.8	0	2	1	83.06	37.3	2.58	3.64	3.69	3.24	3.55	3.34	-4.3	1.75E-02	5.00E-05	Moderately soluble	-4.11	2.70E-02	7.73E-05	Moderately soluble	-4.03	3.24E-02	9.27E-05	Moderately soluble	High	Yes	No	No	No	Yes	No	No	-5.85	0	0	0	0	1	0	0
Molecule 54	CMNPD10245	(2R,3R,5Z,8S,9S)-3-bromo-8-chloro-2-ethyl-9-pent-2-en-4-ynyl-2,3,4,7,8,9-hexahydrooxonine	Osmundea pinnatifida	No Data	CC[C@H]1O[C@@H](CC=CC#C)[C@@H](Cl)CC=CC[C@H]1Br	C15H20BrClO	331.68	18	0	0.6	3	1	0	83.07	9.23	3.51	4.96	4.53	4.08	4.19	4.25	-4.82	4.98E-03	1.50E-05	Moderately soluble	-4.89	4.25E-03	1.28E-05	Moderately soluble	-3.27	1.80E-01	5.43E-04	Soluble	High	Yes	No	No	Yes	Yes	No	No	-4.8	0	0	0	0	1	0	1
Molecule 62	CMNPD16742	(E)-4-[(1R,2R,4R)-1,2,4-trihydroxy-2,6,6-trimethylcyclohexyl]but-3-en-2-one	Ulva lactuca	No Data	CC(=O)C=C[C@@]1(O)C(C)(C)C[C@H](C[C@@]1(C)O)O	C13H22O4	242.31	17	0	0.77	2	4	3	65.52	77.76	1.91	0	0.79	0.38	1.58	0.93	-1.21	1.49E+01	6.16E-02	Very soluble	-1.18	1.59E+01	6.54E-02	Very soluble	-1.15	1.71E+01	7.05E-02	Soluble	High	No	No	No	No	No	No	No	-7.78	0	0	0	0	1	0	0
Molecule 63	CMNPD16743	(E)-4-[(1S,2R,4R)-1,2,4-trihydroxy-2,6,6-trimethylcyclohexyl]but-3-en-2-one	Ulva lactuca	No Data	CC(=O)C=C[C@]1(O)C(C)(C)C[C@H](C[C@@]1(C)O)O	C13H22O4	242.31	17	0	0.77	2	4	3	65.52	77.76	2.06	0	0.79	0.38	1.58	0.96	-1.21	1.49E+01	6.16E-02	Very soluble	-1.18	1.59E+01	6.54E-02	Very soluble	-1.15	1.71E+01	7.05E-02	Soluble	High	No	No	No	No	No	No	No	-7.78	0	0	0	0	1	0	0
Molecule 67	CMNPD19957	(1S,3aS,4R,8R,8aS)-1,4-dimethyl-8-propan-2-yl-3a,5,6,7,8,8a-hexahydro-1H-azulen-4-ol	Ulva lactuca	No Data	CC([C@H]1CCC[C@@]([C@@H]2[C@H]1[C@@H](C)C=C2)(C)O)C	C15H26O	222.37	16	0	0.87	1	1	1	70.72	20.23	3.07	3.94	3.63	3.67	2.83	3.43	-3.63	5.15E-02	2.32E-04	Soluble	-4.06	1.92E-02	8.62E-05	Moderately soluble	-2.28	1.16E+00	5.20E-03	Soluble	High	Yes	No	No	Yes	Yes	No	No	-4.86	0	0	0	0	2	0	1
Molecule 68	CMNPD19958	[(1S,3aS,4R,8S,8aR)-8-ethyl-1,4-dimethyl-3a,5,6,7,8,8a-hexahydro-1H-azulen-4-yl]methanol	Ulva lactuca	No Data	CC[C@H]1CCC[C@@]([C@@H]2[C@H]1[C@@H](C)C=C2)(C)CO	C15H26O	222.37	16	0	0.87	2	1	1	70.42	20.23	3.03	4.28	3.63	3.67	3	3.52	-3.78	3.66E-02	1.65E-04	Soluble	-4.42	8.51E-03	3.82E-05	Moderately soluble	-2.66	4.89E-01	2.20E-03	Soluble	High	Yes	No	No	Yes	Yes	No	No	-4.62	0	0	0	0	2	0	1
Molecule 69	CMNPD19959	2,5,5-trimethyl-4-(4-methylpentyl)cyclohex-2-en-1-ol	Ulva lactuca	No Data	CC(CCCC1C=C(C)C(CC1(C)C)O)C	C15H28O	224.38	16	0	0.87	4	1	1	72.53	20.23	3.44	4.48	4.17	3.67	3.77	3.9	-3.79	3.64E-02	1.62E-04	Soluble	-4.62	5.32E-03	2.37E-05	Moderately soluble	-3.46	7.83E-02	3.49E-04	Soluble	High	Yes	No	No	No	No	No	No	-4.49	0	0	0	0	2	0	1
Molecule 70	CMNPD19960	(1S)-3,4,5,5-tetramethyl-4-(3-methylbutyl)cyclohex-2-en-1-ol	Ulva lactuca	No Data	CC(CCC1(C)C(=C[C@H](CC1(C)C)O)C)C	C15H28O	224.38	16	0	0.87	3	1	1	72.27	20.23	3.19	4.48	4.17	3.67	3.88	3.88	-3.86	3.13E-02	1.39E-04	Soluble	-4.62	5.32E-03	2.37E-05	Moderately soluble	-3.66	4.92E-02	2.19E-04	Soluble	High	Yes	No	No	No	No	No	No	-4.49	0	0	0	0	2	0	1
Molecule 71	CMNPD19961	(1R)-3,4,5,5-tetramethyl-4-(3-methylbutyl)cyclohex-2-en-1-ol	Ulva lactuca	No Data	CC(CCC1(C)C(=C[C@@H](CC1(C)C)O)C)C	C15H28O	224.38	16	0	0.87	3	1	1	72.27	20.23	3.16	4.48	4.17	3.67	3.88	3.87	-3.86	3.13E-02	1.39E-04	Soluble	-4.62	5.32E-03	2.37E-05	Moderately soluble	-3.66	4.92E-02	2.19E-04	Soluble	High	Yes	No	No	No	No	No	No	-4.49	0	0	0	0	2	0	1
Molecule 73	CMNPD19963	3,4,5,5-tetramethyl-4-(3-oxopentyl)cyclohex-2-en-1-one	Ulva lactuca	No Data	CCC(=O)CCC1(C)C(=CC(=O)CC1(C)C)C	C15H24O2	236.35	17	0	0.73	4	2	0	71.51	34.14	2.67	2.46	3.7	2.54	4.2	3.11	-2.59	6.06E-01	2.56E-03	Soluble	-2.82	3.57E-01	1.51E-03	Soluble	-4.27	1.27E-02	5.36E-05	Moderately soluble	High	Yes	No	No	No	No	No	No	-6	0	0	0	0	1	0	0
Molecule 93	CMNPD14052	methyl 2-(3-bromo-5-hydroxy-4-methoxyphenyl)acetate	Rhodomela confervoides	No Data	COC(=O)Cc1cc(O)c(c(c1)Br)OC	C10H11BrO4	275.1	15	6	0.3	4	4	1	58.52	55.76	2.51	2.02	1.88	1.79	2.29	2.1	-2.85	3.88E-01	1.41E-03	Soluble	-2.82	4.18E-01	1.52E-03	Soluble	-3.28	1.43E-01	5.21E-04	Soluble	High	Yes	No	Yes	No	No	No	No	-6.54	0	0	0	0	0	0	0
Molecule 109	CMNPD16784	(2S)-2-amino-3-(3-bromo-5-hydroxy-4-methoxyphenyl)propanoic acid	Rhodomela confervoides	No Data	COc1c(O)cc(cc1Br)C[C@@H](C(=O)O)N	C10H12BrNO4	290.11	16	6	0.3	4	5	3	61.72	92.78	1.63	-1.1	1.12	-1.25	1.15	0.31	-0.96	3.19E+01	1.10E-01	Very soluble	-0.36	1.27E+02	4.38E-01	Very soluble	-2.26	1.58E+00	5.45E-03	Soluble	High	No	No	No	No	No	No	No	-8.85	0	0	0	0	0	0	0
Molecule 110	CMNPD16785	(3S)-8-bromo-6-hydroxy-7-methoxy-1,2,3,4-tetrahydroisoquinoline-3-carboxylic acid	Rhodomela confervoides	No Data	COc1c(O)cc2c(c1Br)CN[C@@H](C2)C(=O)O	C11H12BrNO4	302.12	17	6	0.36	2	5	3	68.58	78.79	1.86	-1.02	0.73	-1.37	1.54	0.35	-1.2	1.91E+01	6.31E-02	Very soluble	-0.15	2.15E+02	7.12E-01	Very soluble	-2.82	4.62E-01	1.53E-03	Soluble	High	No	No	No	No	No	No	No	-8.87	0	0	0	0	0	0	0
Molecule 111	CMNPD16786	methyl (3S)-8-bromo-6-hydroxy-7-methoxy-1,2,3,4-tetrahydroisoquinoline-3-carboxylate	Rhodomela confervoides	No Data	COC(=O)[C@H]1NCc2c(C1)cc(c(c2Br)OC)O	C12H14BrNO4	316.15	18	6	0.42	3	5	2	72.9	67.79	2.48	1.59	0.82	1.11	2.05	1.61	-2.85	4.46E-01	1.41E-03	Soluble	-2.62	7.50E-01	2.37E-03	Soluble	-3.51	9.75E-02	3.08E-04	Soluble	High	No	No	No	No	No	No	No	-7.1	0	0	0	0	0	0	0
Molecule 117	CMNPD21145	3-bromo-5-(hydroxymethyl)-2-methoxyphenol	Rhodomela confervoides	No Data	OCc1cc(O)c(c(c1)Br)OC	C8H9BrO3	233.06	12	6	0.25	2	3	2	48.78	49.69	2.05	1.34	1.5	1.34	1.87	1.62	-2.37	1.00E+00	4.29E-03	Soluble	-1.99	2.41E+00	1.03E-02	Very soluble	-2.64	5.35E-01	2.30E-03	Soluble	High	Yes	No	No	No	No	No	No	-6.77	0	0	0	0	1	0	0
Molecule 122	CMNPD22398	3-bromo-5-hydroxy-4-methoxybenzamide	Rhodomela confervoides	No Data	COc1c(O)cc(cc1Br)C(=O)N	C8H8BrNO3	246.06	13	6	0.12	2	3	2	50.75	72.55	1.49	1.11	1.26	1.07	1.19	1.22	-2.27	1.31E+00	5.32E-03	Soluble	-2.23	1.46E+00	5.93E-03	Soluble	-2.4	9.84E-01	4.00E-03	Soluble	High	No	No	No	No	No	No	No	-7.01	0	0	0	0	1	0	0
Molecule 123	CMNPD22399	2-(3-bromo-5-hydroxy-4-methoxyphenyl)acetamide	Rhodomela confervoides	No Data	COc1c(O)cc(cc1Br)CC(=O)N	C9H10BrNO3	260.08	14	6	0.22	3	3	2	55.34	72.55	1.62	1.04	1.19	1.1	1.54	1.3	-2.23	1.54E+00	5.93E-03	Soluble	-2.15	1.82E+00	7.02E-03	Soluble	-2.8	4.12E-01	1.58E-03	Soluble	High	No	No	No	No	No	No	No	-7.15	0	0	0	0	0	0	0
Molecule 130	CMNPD14030	(4aS,10aS)-6,7-dibromo-4a-hydroxy-3,8-bis(hydroxymethyl)-10a-methoxy-4H-dibenzo-p-dioxin-1-one	Leathesia marina	No Data	OCC1=CC(=O)[C@]2([C@@](C1)(O)Oc1c(O2)cc(c(c1Br)Br)CO)OC	C15H14Br2O7	466.08	24	6	0.4	3	7	3	88.78	105.45	2.66	0.31	1.25	0.8	2.49	1.5	-2.91	5.71E-01	1.22E-03	Soluble	-2.09	3.81E+00	8.18E-03	Soluble	-3.93	5.46E-02	1.17E-04	Soluble	High	No	Yes	No	Yes	No	No	No	-8.92	0	0	0	0	1	0	0
Molecule 133	CMNPD13339	(1R,2S,9Z,12Z,14S,15R,16R)-16-chloro-2-ethyl-15-hydroxy-3-oxabicyclo[12.3.0]heptadeca-9,12-dien-4-one	Eisenia bicyclis	eiseniachloride A	CC[C@@H]1OC(=O)CCCCC=CCC=C[C@H]2[C@H]1C[C@H]([C@@H]2O)Cl	C18H27ClO3	326.86	22	0	0.72	1	3	1	90.71	46.53	3.19	4.37	3.99	3.43	2.66	3.53	-4.55	9.14E-03	2.79E-05	Moderately soluble	-5.06	2.83E-03	8.65E-06	Moderately soluble	-2.68	6.84E-01	2.09E-03	Soluble	High	Yes	No	No	No	Yes	No	No	-5.19	0	0	0	0	1	0	0
Molecule 134	CMNPD13340	(1R,2S,12Z,14S,15R,16R)-16-chloro-2-ethyl-15-hydroxy-3-oxabicyclo[12.3.0]heptadec-12-en-4-one	Eisenia bicyclis	eiseniachloride B	CC[C@@H]1OC(=O)CCCCCCCC=C[C@H]2[C@H]1C[C@H]([C@@H]2O)Cl	C18H29ClO3	328.87	22	0	0.83	1	3	1	91.18	46.53	3.16	4.91	4.21	3.53	3.07	3.77	-4.91	4.08E-03	1.24E-05	Moderately soluble	-5.62	7.83E-04	2.38E-06	Moderately soluble	-3.15	2.35E-01	7.14E-04	Soluble	High	Yes	No	No	No	Yes	No	No	-4.82	0	0	0	0	1	0	0
Molecule 135	CMNPD13341	(1R,2S,9Z,12Z,14S,15R,16R)-2-ethyl-15-hydroxy-16-iodo-3-oxabicyclo[12.3.0]heptadeca-9,12-dien-4-one	Eisenia bicyclis	eiseniachloride C	CC[C@@H]1OC(=O)CCCCC=CCC=C[C@H]2[C@H]1C[C@H]([C@@H]2O)I	C18H27IO3	418.31	22	0	0.72	1	3	1	98.87	46.53	3.36	4.71	4.19	3.66	2.99	3.78	-5.33	1.93E-03	4.63E-06	Moderately soluble	-5.42	1.61E-03	3.84E-06	Moderately soluble	-2.94	4.77E-01	1.14E-03	Soluble	High	Yes	No	No	No	Yes	No	No	-5.51	0	0	0	0	2	0	0
Molecule 136	CMNPD13342	(1R,2S,12Z,14S,15R,16R)-2-ethyl-15-hydroxy-16-iodo-3-oxabicyclo[12.3.0]heptadec-12-en-4-one	Eisenia bicyclis	eiseniaiodide A	CC[C@@H]1OC(=O)CCCCCCCC=C[C@H]2[C@H]1C[C@H]([C@@H]2O)I	C18H29IO3	420.33	22	0	0.83	1	3	1	99.35	46.53	3.23	5.25	4.41	3.75	3.39	4.01	-5.69	8.63E-04	2.05E-06	Moderately soluble	-5.98	4.44E-04	1.06E-06	Moderately soluble	-3.41	1.64E-01	3.90E-04	Soluble	High	Yes	No	No	No	Yes	No	No	-5.14	0	0	0	0	2	0	1
Molecule 137	CMNPD13343	(1R,2S,8Z,11Z,14Z,16S,17R,18R)-18-chloro-2-ethyl-17-hydroxy-3-oxabicyclo[14.3.0]nonadeca-8,11,14-trien-4-one	Eisenia bicyclis	eiseniaiodide B	CC[C@@H]1OC(=O)CCCC=CCC=CCC=C[C@H]2[C@H]1C[C@H]([C@@H]2O)Cl	C20H29ClO3	352.9	24	0	0.65	1	3	1	99.85	46.53	3.34	4.91	4.55	3.79	2.73	3.86	-5.06	3.11E-03	8.81E-06	Moderately soluble	-5.62	8.40E-04	2.38E-06	Moderately soluble	-2.75	6.25E-01	1.77E-03	Soluble	High	Yes	No	No	No	Yes	No	Yes	-4.97	0	0	0	0	2	0	0
Molecule 138	CMNPD13344	(1R,2S,3Z,6Z,14S,16S,18R)-18-ethyl-13,17-dioxatricyclo[12.4.0.02,16]octadeca-3,6-dien-12-one	Eisenia bicyclis	No Data	CC[C@H]1O[C@@H]2[C@@H]3[C@H]1[C@H](C2)OC(=O)CCCCC=CCC=C3	C18H26O3	290.4	21	0	0.72	1	3	0	83.72	35.53	3.41	4.09	3.79	3.2	2.56	3.41	-4.15	2.05E-02	7.06E-05	Moderately soluble	-4.54	8.35E-03	2.87E-05	Moderately soluble	-2.39	1.19E+00	4.08E-03	Soluble	High	Yes	No	No	No	Yes	No	No	-5.17	0	0	0	0	1	0	0
Molecule 139	CMNPD13345	(5Z,8Z)-9-[(1R,3R,4S,6R,7S)-6-chloro-3-ethyl-2-oxabicyclo[2.2.1]heptan-7-yl]nona-5,8-dienoic acid	Eisenia bicyclis	No Data	CC[C@H]1O[C@@H]2[C@H]([C@@H]1C[C@H]2Cl)C=CCC=CCCCC(=O)O	C17H25ClO3	312.83	21	0	0.71	8	3	1	86.31	46.53	0	3.74	4.16	3.2	3.92	3	-3.61	7.72E-02	2.47E-04	Soluble	-4.41	1.22E-02	3.90E-05	Moderately soluble	-2.69	6.36E-01	2.03E-03	Soluble	High	Yes	No	No	No	No	No	No	-5.55	0	0	0	0	2	0	0
Molecule 140	CMNPD13346	(1R,5Z,14R,16S,17R)-13-ethyl-3,16-dihydroxy-12-oxatricyclo[12.3.0.02,17]heptadec-5-en-11-one	Eisenia bicyclis	No Data	CCC1OC(=O)CCCCC=CCC(C2[C@H]3[C@H]1C[C@@H]([C@@H]23)O)O	C18H28O4	308.41	22	0	0.83	1	4	2	85.43	66.76	2.87	2.76	2.43	2.44	1.54	2.41	-3.42	1.16E-01	3.76E-04	Soluble	-3.82	4.70E-02	1.52E-04	Soluble	-1.5	9.80E+00	3.18E-02	Soluble	High	Yes	No	No	No	No	No	No	-6.22	0	0	0	0	0	0	0
Molecule 141	CMNPD13347	(7Z,10Z)-12-[(Z)-hept-4-enoyl]-1-oxacyclododeca-7,10-dien-2-one	Eisenia bicyclis	No Data	CCC=CCCC(=O)C1C=CCC=CCCCCC(=O)O1	C18H26O3	290.4	21	0	0.56	5	3	0	86.59	43.37	3.41	4.38	4.29	3.02	3.78	3.77	-4.07	2.47E-02	8.51E-05	Moderately soluble	-5.01	2.86E-03	9.84E-06	Moderately soluble	-3.04	2.66E-01	9.16E-04	Soluble	High	Yes	No	Yes	Yes	Yes	No	No	-4.96	0	0	0	0	1	0	0
Molecule 150	CMNPD3647	(1R,2S,9Z,12Z,14S,15R,17S)-2-ethyl-3,16-dioxatricyclo[12.4.0.015,17]octadeca-9,12-dien-4-one	Ecklonia stolonifera	ecklonialactone A	CC[C@@H]1OC(=O)CCCCC=CCC=C[C@H]2[C@H]1C[C@H]1[C@@H]2O1	C18H26O3	290.4	21	0	0.72	1	3	0	83.72	38.83	3.36	4.09	3.79	3.2	2.81	3.45	-4.15	2.05E-02	7.06E-05	Moderately soluble	-4.61	7.11E-03	2.45E-05	Moderately soluble	-2.39	1.19E+00	4.08E-03	Soluble	High	Yes	No	No	No	Yes	No	No	-5.17	0	0	0	0	1	0	0
Molecule 151	CMNPD3648	(1R,2S,12Z,14S,15R,17S)-2-ethyl-3,16-dioxatricyclo[12.4.0.015,17]octadec-12-en-4-one	Ecklonia stolonifera	ecklonialactone B	CC[C@@H]1OC(=O)CCCCCCCC=C[C@H]2[C@H]1C[C@H]1[C@@H]2O1	C18H28O3	292.41	21	0	0.83	1	3	0	84.19	38.83	3.36	4.63	4.01	3.29	3.22	3.7	-4.5	9.17E-03	3.13E-05	Moderately soluble	-5.17	1.97E-03	6.74E-06	Moderately soluble	-2.86	4.06E-01	1.39E-03	Soluble	High	Yes	No	No	No	Yes	No	No	-4.8	0	0	0	0	1	0	0
Molecule 152	CMNPD5903	(1R,2S,9Z,12Z,14S,15R,16R)-2-ethyl-15,16-dihydroxy-3-oxabicyclo[12.3.0]heptadeca-9,12-dien-4-one	Ecklonia stolonifera	ecklonialactone C	CC[C@@H]1OC(=O)CCCCC=CCC=C[C@H]2[C@H]1C[C@H]([C@@H]2O)O	C18H28O4	308.41	22	0	0.72	1	4	2	87.07	66.76	3.03	3.09	2.74	2.35	1.54	2.55	-3.63	7.18E-02	2.33E-04	Soluble	-4.16	2.14E-02	6.92E-05	Moderately soluble	-1.5	9.80E+00	3.18E-02	Soluble	High	Yes	No	No	No	No	No	No	-5.99	0	0	0	0	0	0	0
Molecule 153	CMNPD5904	(1R,2S,12Z,14S,15R,16R)-2-ethyl-15,16-dihydroxy-3-oxabicyclo[12.3.0]heptadec-12-en-4-one	Ecklonia stolonifera	ecklonialactone D	CC[C@@H]1OC(=O)CCCCCCCC=C[C@H]2[C@H]1C[C@H]([C@@H]2O)O	C18H30O4	310.43	22	0	0.83	1	4	2	87.55	66.76	2.82	3.63	2.97	2.44	1.95	2.76	-3.99	3.21E-02	1.03E-04	Soluble	-4.72	5.91E-03	1.91E-05	Moderately soluble	-1.97	3.36E+00	1.08E-02	Soluble	High	Yes	No	No	No	No	No	No	-5.62	0	0	0	0	1	0	0
Molecule 154	CMNPD5905	(1R,2S,8Z,11Z,14Z,16S,17R,19S)-2-ethyl-3,18-dioxatricyclo[14.4.0.017,19]icosa-8,11,14-trien-4-one	Ecklonia stolonifera	ecklonialactone E	CC[C@@H]1OC(=O)CCCC=CCC=CCC=C[C@H]2[C@H]1C[C@H]1[C@@H]2O1	C20H28O3	316.43	23	0	0.65	1	3	0	92.86	38.83	3.49	4.63	4.34	3.57	2.87	3.78	-4.65	7.04E-03	2.22E-05	Moderately soluble	-5.17	2.13E-03	6.74E-06	Moderately soluble	-2.47	1.08E+00	3.41E-03	Soluble	High	Yes	No	No	Yes	Yes	No	Yes	-4.94	0	0	0	0	1	0	0
Molecule 155	CMNPD5906	(1R,2S,8Z,11Z,14Z,16S,17R,18R)-2-ethyl-17,18-dihydroxy-3-oxabicyclo[14.3.0]nonadeca-8,11,14-trien-4-one	Ecklonia stolonifera	ecklonialactone F	CC[C@@H]1OC(=O)CCCC=CCC=CCC=C[C@H]2[C@H]1C[C@H]([C@@H]2O)O	C20H30O4	334.45	24	0	0.65	1	4	2	96.21	66.76	2.98	3.63	3.3	2.72	1.61	2.85	-4.13	2.45E-02	7.34E-05	Moderately soluble	-4.72	6.37E-03	1.91E-05	Moderately soluble	-1.57	8.94E+00	2.67E-02	Soluble	High	Yes	No	No	No	No	No	Yes	-5.76	0	0	0	0	1	0	0
Molecule 157	CMNPD255	dimethyl (1Z,3Z,12Z,14Z)-11,22-diazapentacyclo[13.7.0.04,12.05,10.016,21]docosa-1,3,5,7,9,12,14,16,18,20-decaene-2,13-dicarboxylate	Caulerpa racemosa	caulerpin	COC(=O)c1cc2c([nH]c3c2cccc3)c(cc2c1[nH]c1c2cccc1)C(=O)OC	C24H18N2O4	398.41	30	22	0.08	4	4	2	116.54	84.18	2.98	4.3	5.09	3.54	5.29	4.24	-5.3	2.01E-03	5.04E-06	Moderately soluble	-5.78	6.60E-04	1.66E-06	Moderately soluble	-8.44	1.45E-06	3.65E-09	Poorly soluble	High	No	No	Yes	Yes	Yes	No	No	-5.68	0	0	0	0	2	0	0
Molecule 158	CMNPD373	dimethyl (2E,13E)-11,22-diazapentacyclo[13.7.0.04,12.05,10.016,21]docosa-1(15),2,4(12),5(10),6,8,13,16(21),17,19-decaene-2,13-dicarboxylate	Caulerpa racemosa	caulerpin	COC(=O)c1cc2c([nH]c3c2cccc3)c(cc2c1[nH]c1c2cccc1)C(=O)OC	C24H18N2O4	398.41	30	22	0.08	4	4	2	116.54	84.18	2.98	4.3	5.09	3.27	5.29	4.19	-5.3	2.01E-03	5.04E-06	Moderately soluble	-5.78	6.60E-04	1.66E-06	Moderately soluble	-8.44	1.45E-06	3.65E-09	Poorly soluble	High	No	No	Yes	Yes	Yes	No	No	-5.68	0	0	0	0	2	0	0
Molecule 171	CMNPD2572	(2E,13E)-11,22-diazapentacyclo[13.7.0.04,12.05,10.016,21]docosa-1(15),2,4(12),5(10),6,8,13,16(21),17,19-decaene-2,13-dicarboxylic acid	Caulerpa racemosa	caulerpinic acid	OC(=O)c1cc2c([nH]c3c2cccc3)c(cc2c1[nH]c1c2cccc1)C(=O)O	C22H14N2O4	370.36	28	22	0	2	4	4	107.9	106.18	1.58	3.65	4.91	2.84	4.21	3.44	-4.89	4.82E-03	1.30E-05	Moderately soluble	-5.57	1.00E-03	2.70E-06	Moderately soluble	-7.06	3.26E-05	8.79E-08	Poorly soluble	High	No	No	Yes	No	No	No	No	-5.97	0	0	0	0	2	0	0
Molecule 172	CMNPD4671	3,7,11-trimethyl-10-oxododecanoic acid	Caulerpa racemosa	No Data	CC(CCC(=O)C(C)C)CCCC(CC(=O)O)C	C15H28O3	256.38	18	0	0.87	10	3	1	76.19	54.37	2.73	3.99	3.91	2.96	3.9	3.5	-3.28	1.34E-01	5.21E-04	Soluble	-4.83	3.76E-03	1.47E-05	Moderately soluble	-3.33	1.20E-01	4.68E-04	Soluble	High	Yes	Yes	No	No	No	No	No	-5.03	0	0	0	0	2	0	0
Molecule 173	CMNPD4672	(2E,13E)-13-methoxycarbonyl-11,22-diazapentacyclo[13.7.0.04,12.05,10.016,21]docosa-1(15),2,4(12),5(10),6,8,13,16(21),17,19-decaene-2-carboxylic acid	Caulerpa racemosa	No Data	COC(=O)c1cc2c([nH]c3c2cccc3)c(cc2c1[nH]c1c2cccc1)C(=O)O	C23H16N2O4	384.38	29	22	0.04	3	4	3	112.22	95.18	2.11	3.97	5	3.32	4.75	3.83	-5.09	3.14E-03	8.17E-06	Moderately soluble	-5.67	8.22E-04	2.14E-06	Moderately soluble	-7.75	6.88E-06	1.79E-08	Poorly soluble	High	No	No	Yes	Yes	No	No	No	-5.83	0	0	0	0	2	0	0
Molecule 178	CMNPD5348	[(E)-3-phenylprop-2-enyl] 3-phenylpropanoate	Caulerpa racemosa	cinnamyl dihydrocinnamate	O=C(CCc1ccccc1)OCC=Cc1ccccc1	C18H18O2	266.33	20	12	0.17	7	2	0	81.53	26.3	3.08	4.14	3.77	4.05	4.6	3.93	-4.08	2.21E-02	8.29E-05	Moderately soluble	-4.4	1.06E-02	3.98E-05	Moderately soluble	-5.91	3.28E-04	1.23E-06	Moderately soluble	High	Yes	No	Yes	Yes	No	Yes	No	-4.99	0	0	0	0	1	0	0
Molecule 180	CMNPD21073	(8E,12Z,15Z)-10-hydroxyoctadeca-8,12,15-trien-4,6-diynoic acid	Caulerpa racemosa	(8E,12Z,15Z)-10-hydroxy-8,12,15-trien-4,6-diynoic acid	CCC=CCC=CCC(C=CC#CC#CCCC(=O)O)O	C18H22O3	286.37	21	0	0.39	8	3	2	86.48	57.53	3.73	3.34	3.24	3.33	4.21	3.57	-3.19	1.84E-01	6.43E-04	Soluble	-4.23	1.70E-02	5.95E-05	Moderately soluble	-1.57	7.73E+00	2.70E-02	Soluble	High	Yes	No	No	Yes	Yes	No	No	-5.68	0	0	0	0	1	0	0
Molecule 182	CMNPD23645	(E)-4-[2-[(E)-3-hydroxy-3-methylbut-1-enyl]-3,6-dimethylphenyl]-2-methylbut-3-en-2-ol	Caulerpa racemosa	caulerprenylol A	CC(C=Cc1c(C)ccc(c1C=CC(O)(C)C)C)(O)C	C18H26O2	274.4	20	6	0.44	4	2	2	87.8	40.46	3.38	3.35	3.65	3.48	4.61	3.7	-3.61	6.74E-02	2.46E-04	Soluble	-3.88	3.64E-02	1.33E-04	Soluble	-3.85	3.90E-02	1.42E-04	Soluble	High	Yes	No	No	Yes	No	Yes	Yes	-5.6	0	0	0	0	0	0	0
Molecule 183	CMNPD23646	(1S,2R,3R)-2-(2-hydroxypropan-2-yl)-4,7-dimethyl-3-(2-methylprop-1-enyl)-2,3-dihydro-1H-inden-1-ol	Caulerpa racemosa	caulerprenylol B	CC(=C[C@H]1c2c(C)ccc(c2[C@H]([C@@H]1C(O)(C)C)O)C)C	C18H26O2	274.4	20	6	0.56	2	2	2	84.54	40.46	3.08	4.03	3.46	3.18	3.89	3.53	-4.17	1.85E-02	6.76E-05	Moderately soluble	-4.58	7.17E-03	2.61E-05	Moderately soluble	-3.85	3.90E-02	1.42E-04	Soluble	High	Yes	No	No	No	No	Yes	No	-5.11	0	0	0	0	1	0	0
Molecule 184	CMNPD24998	methyl (2Z,3Z)-3-(2-oxo-1H-indol-3-ylidene)-2-(3-oxo-1H-indol-2-ylidene)propanoate	Caulerpa racemosa	racemosin A	COC(=O)C(=C1Nc2c(C1=O)cccc2)/C=C/1\C(=O)Nc2c1cccc2	C20H14N2O4	346.34	26	12	0.05	3	4	2	101.93	84.5	2.25	2.6	1.61	1.47	3.04	2.19	-3.77	5.90E-02	1.70E-04	Soluble	-4.02	3.28E-02	9.47E-05	Moderately soluble	-6	3.49E-04	1.01E-06	Moderately soluble	High	No	No	Yes	Yes	Yes	No	Yes	-6.57	0	0	0	0	0	0	0
Molecule 185	CMNPD24999	methyl 5,12-dihydroindolo[3,2-c]carbazole-6-carboxylate	Caulerpa racemosa	racemosin B	COC(=O)c1cc2c(c3c1[nH]c1c3cccc1)[nH]c1c2cccc1	C20H14N2O2	314.34	24	20	0.05	2	2	2	96.45	57.88	2.74	4.7	4.74	3.37	5.01	4.11	-5.23	1.83E-03	5.83E-06	Moderately soluble	-5.64	7.14E-04	2.27E-06	Moderately soluble	-7.58	8.29E-06	2.64E-08	Poorly soluble	High	Yes	Yes	Yes	Yes	No	Yes	No	-4.88	0	0	0	0	1	0	0
Molecule 186	CMNPD25000	methyl (2E,14S)-14-hydroxy-13-oxo-11,22-diazapentacyclo[13.7.0.04,12.05,10.016,21]docosa-1(15),2,4(12),5,7,9,16,18,20-nonaene-2-carboxylate	Caulerpa racemosa	racemosin C	COC(=O)C1=Cc2c3ccccc3[nH]c2C(=O)[C@H](c2c1[nH]c1c2cccc1)O	C22H16N2O4	372.37	28	18	0.09	2	4	3	105.83	95.18	2.21	3.43	3.16	1.36	4.01	2.83	-4.65	8.27E-03	2.22E-05	Moderately soluble	-5.11	2.90E-03	7.78E-06	Moderately soluble	-6.65	8.32E-05	2.23E-07	Poorly soluble	High	No	No	Yes	No	Yes	No	No	-6.14	0	0	0	0	1	0	0
[truncated: 3 more columns]
