# Supplementary material for: Potent Bioactive Compounds From Seaweed Waste to Combat Cancer Through Bioinformatics Investigation
Source: Front Nutr. 2022 Apr 22;9:889276. doi: 10.3389/fnut.2022.889276 (PMC9075044; doi:10.3389/fnut.2022.889276)
Supplement: Supplementary file 3 [file Data_Sheet_3.CSV]

Molecule ID	Molecule Name	IUPAC Name	Canonical SMILES	Species	docking score	XP GScore
CMNPD5348	cinnamyl dihydrocinnamate	[(E)-3-phenylprop-2-enyl] 3-phenylpropanoate	O=C(CCc1ccccc1)OCC=Cc1ccccc1	Caulerpa racemosa	-11.829	-11.829
CMNPD21073	(8E,12Z,15Z)-10-hydroxy-8,12,15-trien-4,6-diynoic acid	(8E,12Z,15Z)-10-hydroxyoctadeca-8,12,15-trien-4,6-diynoic acid	CCC=CCC=CCC(C=CC#CC#CCCC(=O)O)O	Caulerpa racemosa	-10.956	-10.956
CMNPD4756	No Data	(3Z,6S,7S,9Z,12Z)-7-chloropentadeca-3,9,12-trien-1-yn-6-ol	CCC=CCC=CC[C@@H]([C@H](C/C=C\C#C)O)Cl	Osmundea pinnatifida	-9.579	-9.579
CMNPD13345	No Data	(5Z,8Z)-9-[(1R,3R,4S,6R,7S)-6-chloro-3-ethyl-2-oxabicyclo[2.2.1]heptan-7-yl]nona-5,8-dienoic acid	CC[C@H]1O[C@@H]2[C@H]([C@@H]1C[C@H]2Cl)C=CCC=CCCCC(=O)O	Eisenia bicyclis	-9.125	-9.125
CMNPD16784	No Data	(2S)-2-amino-3-(3-bromo-5-hydroxy-4-methoxyphenyl)propanoic acid	COc1c(O)cc(cc1Br)C[C@@H](C(=O)O)N	Rhodomela confervoides	-8.605	-8.633
CMNPD14052	No Data	methyl 2-(3-bromo-5-hydroxy-4-methoxyphenyl)acetate	COC(=O)Cc1cc(O)c(c(c1)Br)OC	Rhodomela confervoides	-8.51	-8.51
CMNPD4671	No Data	3,7,11-trimethyl-10-oxododecanoic acid	CC(CCC(=O)C(C)C)CCCC(CC(=O)O)C	Caulerpa racemosa	-8.229	-8.229
